# Supplementary material for: A SARS-CoV-2 antibody curbs viral nucleocapsid protein-induced complement hyperactivation
Source: Nat Commun. 2021 May 11;12:2697. doi: 10.1038/s41467-021-23036-9 (PMC8113585; doi:10.1038/s41467-021-23036-9)
Supplement: Supplementary file 4 — Source Data [file 41467_2021_23036_MOESM4_ESM.xlsx]

## Sheet: Fig1a-b
	SARS-CoV-2--S
Dilution factor	50	150	450	1350	4050	12150	36450	109350	328050	984150	2952450	8857350
CoV002	3.5	3.423	2.592	1.505	0.604	0.239	0.104	0.048	0.038	0.02	0.024	0.029
CoV002	3.5	3.43	2.933	1.57	0.623	0.256	0.105	0.052	0.034	0.024	0.02	0.027
CoV002	3.5	3.424	2.582	1.421	0.529	0.228	0.085	0.041	0.031	0.022	0.021	0.027
CoV004	2.196	0.967	0.35	0.135	0.068	0.038	0.028	0.022	0.024	0.022	0.023	0.029
CoV004	2.099	0.928	0.407	0.16	0.069	0.04	0.028	0.027	0.023	0.02	0.021	0.026
CoV004	1.99	0.969	0.35	0.152	0.062	0.036	0.024	0.022	0.021	0.018	0.021	0.036
ZH0081	0.116	0.06	0.034	0.03	0.025	0.023	0.023	0.021	0.024	0.022	0.026	0.028
ZH0081	0.109	0.065	0.042	0.036	0.035	0.033	0.028	0.028	0.031	0.03	0.031	0.039
average value	0.1125	0.0625	0.038	0.033	0.03	0.028	0.0255	0.0245	0.0275	0.026	0.0285	0.0335
Threshold	0.3375	0.1875	0.114	0.099	0.09	0.084	0.0765	0.0735	0.0825	0.078	0.0855	0.1005
	SARS-CoV-2--S
Dilution factor	50	150	450	1350	4050	12150	36450	109350	328050	984150	2952450	8857350
CoV005	3.5	3.5	3.21	2.206	1.015	0.37	0.169	0.066	0.043	0.036	0.031	0.035
CoV005	3.5	3.5	3.459	2.417	1.178	0.497	0.213	0.079	0.041	0.029	0.019	0.033
CoV005	3.5	3.5	3.094	1.947	0.832	0.291	0.125	0.051	0.031	0.024	0.02	0.027
CoV006	3.5	3.31	1.882	0.941	0.365	0.156	0.064	0.036	0.026	0.027	0.023	0.029
CoV006	3.5	3.233	1.924	0.856	0.368	0.153	0.066	0.039	0.025	0.023	0.019	0.026
CoV006	3.5	3.213	2.028	0.953	0.392	0.148	0.062	0.038	0.022	0.022	0.022	0.025
ZH0081	0.124	0.06	0.037	0.031	0.028	0.025	0.022	0.021	0.021	0.022	0.018	0.023
ZH0081	0.134	0.062	0.043	0.035	0.032	0.03	0.029	0.029	0.025	0.031	0.023	0.037
average value	0.129	0.061	0.04	0.033	0.03	0.0275	0.0255	0.025	0.023	0.0265	0.0205	0.03
Threshold	0.387	0.183	0.12	0.099	0.09	0.0825	0.0765	0.075	0.069	0.0795	0.0615	0.09
	SARS-CoV-2--S
Dilution factor	50	150	450	1350	4050	12150	36450	109350	328050	984150	2952450	8857350
CoV007	0.991	0.484	0.197	0.094	0.055	0.04	0.032	0.027	0.026	0.026	0.026	0.036
CoV007	0.723	0.452	0.185	0.082	0.045	0.031	0.026	0.022	0.022	0.02	0.025	0.032
CoV007	0.908	0.442	0.18	0.079	0.041	0.028	0.021	0.017	0.019	0.017	0.019	0.026
CoV008	2.233	2.757	1.853	0.862	0.35	0.13	0.055	0.034	0.025	0.018	0.018	0.027
CoV008	3.5	2.168	2.156	0.996	0.419	0.163	0.061	0.035	0.025	0.019	0.019	0.023
CoV008	3.262	3.358	2.32	1.278	0.45	0.179	0.076	0.038	0.026	0.022	0.021	0.027
ZH0081	0.13	0.048	0.031	0.029	0.029	0.029	0.023	0.025	0.022	0.019	0.021	0.027
ZH0081	0.117	0.061	0.05	0.036	0.043	0.035	0.039	0.032	0.035	0.028	0.028	0.036
average value	0.1235	0.0545	0.0405	0.0325	0.036	0.032	0.031	0.0285	0.0285	0.0235	0.0245	0.0315
Threshold	0.3705	0.1635	0.1215	0.0975	0.108	0.096	0.093	0.0855	0.0855	0.0705	0.0735	0.0945
	50	150	450	1350	4050	12150	36450	109350	328050	984150	2952450	8857350
	1.69897	2.17609	2.65321	3.13033	3.60746	4.08458	4.5617	5.03882	5.51594	5.99306	6.47018	6.9473
	SARS-CoV-2--N
Dilution factor	50	150	450	1350	4050	12150	36450	109350	328050	984150	2952450	8857350
CoV002	3.5	3.5	3.233	1.997	0.855	0.35	0.134	0.063	0.034	0.022	0.02	0.024
CoV002	3.5	3.5	3.085	1.959	0.843	0.356	0.127	0.06	0.033	0.024	0.018	0.024
CoV002	3.5	3.5	2.947	1.956	1.043	0.43	0.177	0.073	0.033	0.022	0.019	0.026
CoV004	3.372	2.977	1.601	0.756	0.352	0.12	0.063	0.036	0.023	0.018	0.019	0.024
CoV004	3.5	2.658	1.6	0.739	0.259	0.115	0.054	0.032	0.023	0.017	0.017	0.021
CoV004	3.5	3.112	1.752	0.949	0.413	0.183	0.087	0.046	0.026	0.017	0.017	0.023
ZH0081	0.184	0.075	0.049	0.035	0.025	0.022	0.023	0.02	0.017	0.018	0.017	0.023
ZH0081	0.172	0.068	0.042	0.034	0.028	0.027	0.025	0.024	0.023	0.023	0.023	0.023
average value	0.178	0.0715	0.0455	0.0345	0.0265	0.0245	0.024	0.022	0.02	0.0205	0.02	0.023
Threshold	0.534	0.2145	0.1365	0.1035	0.0795	0.0735	0.072	0.066	0.06	0.0615	0.06	0.069
	SARS-CoV-2--N
Dilution factor	50	150	450	1350	4050	12150	36450	109350	328050	984150	2952450	8857350
CoV005	3.5	3.5	3.5	2.532	1.335	0.488	0.191	0.149	0.046	0.029	0.021	0.028
CoV005	3.5	3.5	3.102	1.847	0.893	0.349	0.145	0.065	0.041	0.028	0.023	0.029
CoV005	3.5	3.347	2.623	1.948	0.95	0.362	0.166	0.08	0.038	0.027	0.018	0.023
CoV006	3.5	3.5	3.5	3.5	2.716	2	1.128	0.474	0.219	0.112	0.058	0.048
CoV006	3.5	3.5	3.5	3.5	3.001	1.865	0.877	0.38	0.135	0.071	0.039	0.031
CoV006	3.5	3.5	3.5	3.415	3.073	1.635	0.858	0.353	0.127	0.082	0.042	0.035
ZH0081	0.175	0.075	0.044	0.034	0.034	0.031	0.026	0.024	0.029	0.026	0.029	0.027
ZH0081	0.17	0.08	0.059	0.042	0.033	0.032	0.027	0.036	0.035	0.032	0.026	0.03
average value	0.1725	0.0775	0.0515	0.038	0.0335	0.0315	0.0265	0.03	0.032	0.029	0.0275	0.0285
Threshold	0.5175	0.2325	0.1545	0.114	0.1005	0.0945	0.0795	0.09	0.096	0.087	0.0825	0.0855
	SARS-CoV-2--N
Dilution factor	50	150	450	1350	4050	12150	36450	109350	328050	984150	2952450	8857350
CoV007	3.5	3.5	3.459	2.541	1.443	0.6	0.279	0.107	0.068	0.038	0.027	0.023
CoV007	3.5	3.5	3.378	2.706	1.485	0.608	0.24	0.1	0.061	0.039	0.027	0.033
CoV007	3.5	3.5	3.246	2.226	1.076	0.491	0.19	0.085	0.051	0.031	0.024	0.029
CoV008	3.5	3.5	3.262	3.234	2.096	0.915	0.436	0.15	0.081	0.04	0.031	0.039
CoV008	3.5	3.015	3.146	2.965	1.901	1.007	0.353	0.164	0.071	0.034	0.029	0.039
CoV008	3.5	3.5	3.413	2.972	2.02	1.125	0.426	0.164	0.081	0.043	0.027	0.035
ZH0081	0.132	0.061	0.039	0.03	0.03	0.024	0.026	0.03	0.027	0.022	0.025	0.037
ZH0081	0.117	0.056	0.047	0.04	0.023	0.023	0.035	0.026	0.037	0.031	0.03	0.021
average value	0.1245	0.0585	0.043	0.035	0.0265	0.0235	0.0305	0.028	0.032	0.0265	0.0275	0.029
Threshold	0.3735	0.1755	0.129	0.105	0.0795	0.0705	0.0915	0.084	0.096	0.0795	0.0825	0.087

## Sheet: Fig2b
	Result Data
		nCoV264	nCoV265	nCoV266	nCoV267	nCoV268	nCoV269	nCoV270	nCoV271	nCoV272	nCoV273	nCoV274	nCoV275			nCoV264	nCoV265	nCoV266	nCoV267	nCoV268	nCoV269	nCoV270	nCoV271	nCoV272	nCoV273	nCoV274	nCoV275
	A	0.038	0.04	0.046	0.015	0.015	0.05	0.015	0.041	0.008	0.003	0.027	0.064			0.021	0.025	0.017	0.029	0.014	0.027	0.016	0.022	0.028	0.008	0.008	0.014
		nCoV276	nCoV277	nCoV278	nCoV279	nCoV280	nCoV281	nCoV282	nCoV283	nCoV284	nCoV285	nCoV286	nCoV287			nCoV276	nCoV277	nCoV278	nCoV279	nCoV280	nCoV281	nCoV282	nCoV283	nCoV284	nCoV285	nCoV286	nCoV287
	B	0.024	0.024	0.015	0.014	0.018	0.01	0.008	0.007	0.02	0.023	0.009	0.005			0.138	0.045	0.028	0.011	0.016	0.013	0.016	0.008	0.017	0.004	0.008	0.004
		nCoV288	nCoV289	nCoV290	nCoV291	nCoV292	nCoV293	nCoV294	nCoV295	nCoV296	nCoV297	nCoV298	nCoV299			nCoV288	nCoV289	nCoV290	nCoV291	nCoV292	nCoV293	nCoV294	nCoV295	nCoV296	nCoV297	nCoV298	nCoV299
	C	0.033	0.044	0.017	0.022	0.025	0.029	0.012	0.008	0.007	0.001	0.037	0.047			0.024	0.029	0.015	0.025	0.01	0.012	0.01	0.021	0.015	0.004	0.008	0.01
		nCoV300	nCoV301	nCoV302	nCoV303	nCoV304	nCoV305	nCoV306	nCoV307	nCoV308	nCoV309	nCoV310	nCoV311			nCoV300	nCoV301	nCoV302	nCoV303	nCoV304	nCoV305	nCoV306	nCoV307	nCoV308	nCoV309	nCoV310	nCoV311
	D	0.03	0.031	0.033	0.018	0.016	0.015	0.01	0.01	0.007	0.016	0.027	0.035			0.031	0.029	0.025	0.038	0.018	0.097	0.012	0.015	0.016	0.007	0.013	0.007
		nCoV312	nCoV313	nCoV314	nCoV315	nCoV316	nCoV317	nCoV318	nCoV319	nCoV320	nCoV321	nCoV322	nCoV323			nCoV312	nCoV313	nCoV314	nCoV315	nCoV316	nCoV317	nCoV318	nCoV319	nCoV320	nCoV321	nCoV322	nCoV323
	E	0.027	0.048	0.036	0.028	0.056	0.03	0.021	0.026	0.024	0.025	0.016	0.029			0.026	0.089	0.042	0.039	0.024	0.017	0.014	0.746	0.013	0.005	0.025	0.02
		nCoV324	nCoV325	nCoV326	nCoV327	nCoV328	nCoV329		nCoV331	nCoV332	nCoV333	nCoV334	nCoV335			nCoV324	nCoV325	nCoV326	nCoV327	nCoV328	nCoV329		nCoV331	nCoV332	nCoV333	nCoV334	nCoV335
	F	0.403	0.033	0.034	0.036	0.031	0.04		0.029	0.033	0.03	1.172	0.037			0.023	0.029	0.016	0.022	0.017	0.026		0.016	0.016	0.003	0.011	0.008
		nCoV336	nCoV337	nCoV338	nCoV339	nCoV340	nCoV341	nCoV342	nCoV343	nCoV344	nCoV345	nCoV346	nCoV347			nCoV336	nCoV337	nCoV338	nCoV339	nCoV340	nCoV341	nCoV342	nCoV343	nCoV344	nCoV345	nCoV346	nCoV347
	G	0.06	0.577	0.063	0.043	0.034	0.048	0.042	0.031	0.027	0.034	0.024	0.037			0.02	0.029	0.019	0.059	0.028	0.035	0.022	0.023	2.629	0.007	0.036	0.015
		S单抗	S单抗	S单抗	TRN006	TRN006	TRN006	average value	Threshold							S单抗	S单抗	S单抗	TRN006	TRN006	TRN006	average value	Threshold
	H	3.5	3.5	3.5	0.081	0.075	0.081	0.079	0.237							0.272	0.238	0.224	0.05	0.047	0.05	0.049	0.147
	Result Data
		nCoV348	nCoV349	nCoV350	nCoV351	nCoV352	nCoV353	nCoV354	nCoV355	nCoV356	nCoV357	nCoV358	nCoV359			nCoV348	nCoV349	nCoV350	nCoV351	nCoV352	nCoV353	nCoV354	nCoV355	nCoV356	nCoV357	nCoV358	nCoV359
	A	0.03	0.026	0.03	0.025	0.027	0.026	0.031	0.032	0.014	0.013	0.014	0.052			1.961	0.028	0.02	0.014	0.082	0.03	0.021	0.063	0.012	0.016	0.012	0.029
		nCoV360	nCoV361	nCoV362	nCoV363	nCoV364	nCoV365	nCoV366	nCoV367	nCoV368	nCoV369	nCoV370	nCoV371			nCoV360	nCoV361	nCoV362	nCoV363	nCoV364	nCoV365	nCoV366	nCoV367	nCoV368	nCoV369	nCoV370	nCoV371
	B	0.563	0.02	0.016	0.017	0.016	0.015	0.02	0.014	0.01	0.01	0.009	0.03			0.019	0.021	0.022	0.011	0.007	0.437	0.023	0.009	0.005	0.011	0.152	0.012
		nCoV372	nCoV373	nCoV374	nCoV375	nCoV376	nCoV377	nCoV378	nCoV379	nCoV380	nCoV381	nCoV382	nCoV383			nCoV372	nCoV373	nCoV374	nCoV375	nCoV376	nCoV377	nCoV378	nCoV379	nCoV380	nCoV381	nCoV382	nCoV383
	C	0.026	0.025	0.022	0.019	0.033	0.026	0.022	0.021	0.019	0.018	0.016	0.03			0.027	0.032	0.019	0.014	0.013	3.5	0.013	0.009	0.007	0.005	0.005	0.019
		nCoV384	nCoV385	nCoV386	nCoV387	nCoV388	nCoV389	nCoV390	nCoV391	nCoV392	nCoV393	nCoV394	nCoV395			nCoV384	nCoV385	nCoV386	nCoV387	nCoV388	nCoV389	nCoV390	nCoV391	nCoV392	nCoV393	nCoV394	nCoV395
	D	0.027	0.023	0.663	0.633	0.023	0.02	0.023	0.018	0.013	0.015	0.015	0.03			0.027	0.026	0.026	0.018	3.139	0.014	3.5	0.013	0.011	0.004	0.015	0.007
		nCoV396	nCoV397	nCoV398	nCoV399	nCoV400	nCoV401	nCoV402	nCoV403	nCoV404	nCoV405	nCoV406	nCoV407			nCoV396	nCoV397	nCoV398	nCoV399	nCoV400	nCoV401	nCoV402	nCoV403	nCoV404	nCoV405	nCoV406	nCoV407
	E	0.025	0.024	0.019	0.02	0.021	0.019	0.02	0.02	0.017	0.013	0.011	0.025			3.445	0.039	0.019	0.014	0.111	0.013	3.193	0.014	0.01	0.767	0.008	0.017
		nCoV408	nCoV409	nCoV410	nCoV411	nCoV412	nCoV413	nCoV414	nCoV415	nCoV416	nCoV417	nCoV418	nCoV419			nCoV408	nCoV409	nCoV410	nCoV411	nCoV412	nCoV413	nCoV414	nCoV415	nCoV416	nCoV417	nCoV418	nCoV419
	F	0.025	0.021	0.017	0.017	0.043	0.017	0.021	0.012	0.011	0.011	0.009	0.023			0.023	0.022	0.017	0.017	0.013	0.011	0.333	0.015	3.5	0.007	0.004	0.007
		nCoV420	nCoV421	nCoV422	nCoV423	nCoV424	nCoV425	nCoV426	nCoV427	nCoV428	nCoV429	nCoV430	nCoV431			nCoV420	nCoV421	nCoV422	nCoV423	nCoV424	nCoV425	nCoV426	nCoV427	nCoV428	nCoV429	nCoV430	nCoV431
	G	0.03	0.414	0.018	0.017	0.015	0.014	0.015	0.014	0.014	0.009	0.005	0.027			0.028	0.027	0.404	0.012	3.5	3.419	0.011	0.013	0.012	0.01	0.004	1.065
		S单抗	S单抗	S单抗	TRN006	TRN006	TRN006	average value	Threshold							S单抗	S单抗	S单抗	TRN006	TRN006	TRN006	average value	Threshold
	H	3.5	3.5	3.5	0.026	0.023	0.028	0.0256667	0.077							0.127	0.047	0.102	0.015	0.014	0.012	0.0136667	0.041
	Result Data
		nCoV432	nCoV433	nCoV434	nCoV435	nCoV436	nCoV437	nCoV438								nCoV432	nCoV433	nCoV434	nCoV435	nCoV436	nCoV437	nCoV438
	A	0.018	0.017	0.016	0.009	0.008	0.004	0.001								0.019	3.065	0.013	0.008	0.007	-0.001	-0.002
		nCoV439	nCoV440	nCoV441	nCoV442	nCoV443	nCoV444	nCoV445								nCoV439	nCoV440	nCoV441	nCoV442	nCoV443	nCoV444	nCoV445
	B	0.079	0.026	0.008	0.005	0.003	-0.003	-0.005								0.117	0.01	0.011	0.005	0.013	0.001	2.36
		nCoV446	nCoV447	nCoV448	nCoV449	nCoV450	nCoV451	nCoV452								nCoV446	nCoV447	nCoV448	nCoV449	nCoV450	nCoV451	nCoV452
	C	0.017	0.013	0.01	0.004	-0.001	-0.004	-0.008								0.021	0.011	0.01	0.033	0.091	-0.001	-0.009
		nCoV453	nCoV454	nCoV455	nCoV456	nCoV457	nCoV458	nCoV459								nCoV453	nCoV454	nCoV455	nCoV456	nCoV457	nCoV458	nCoV459
	D	0.018	0.013	0.012	0.003	0	-0.007	-0.007								0.019	2.227	3.5	0.015	2.427	-0.004	3.318
		nCoV460	nCoV461	nCoV462	nCoV463	nCoV464	nCoV465	nCoV466								nCoV460	nCoV461	nCoV462	nCoV463	nCoV464	nCoV465	nCoV466
	E	0.014	0.011	0.008	0.003	0	-0.006	3.5								0.016	0.01	0.008	0.587	2.45	0.001	-0.004
		nCoV467	nCoV468	nCoV469	nCoV470	nCoV471	nCoV472	nCoV473								nCoV467	nCoV468	nCoV469	nCoV470	nCoV471	nCoV472	nCoV473
	F	0.013	0.013	0.007	0.004	0.001	-0.004	-0.006								0.04	0.952	0.008	0.01	0.139	0.158	0.008
		nCoV474	nCoV475	nCoV476	nCoV477											nCoV474	nCoV475	nCoV476	nCoV477
	G	0.018	0.012	0.016	0.001	0.003	-0.004	-0.005								3.5	0.011	1.738	0.039	0.002	-0.005	-0.004
		S单抗	S单抗	S单抗	TRN006	TRN006	TRN006	average value	Threshold							S单抗	S单抗	S单抗	TRN006	TRN006	TRN006	average value	Threshold
	H	3.5	3.5	3.5	0.053	0.047	0.046	0.0486667	0.146							0.032	0.041	0.04	0.008	0.006	0.001	0.005	0.015
		Result Data
		Dilution factor	nCoV264	nCoV265	nCoV266	nCoV267	nCoV268	nCoV269	nCoV270	nCoV271	nCoV272	nCoV273	standard curve line
		0	0.065	2.089	1.102	1.223	1.915	1.958	1.663	0.055	2.097	1.819	3.095
		1/10	0.039	0.313	0.13	0.148	0.242	0.273	0.233	0.03	0.301	0.248	2.989
		1/100	0.046	0.074	0.05	0.057	0.06	0.058	0.052	0.03	0.057	0.048	2.797
		1/1000	0.103	0.058	0.047	0.046	0.048	0.04	0.04	0.028	0.03	0.023	2.494
			nCoV274	nCoV275	nCoV276	nCoV277	nCoV278	nCoV279	LP	PC	NC	NC	1.873
		0	2.452	1.12	2.093	2.351	1.686	2.384	0.695	2.942	0.027	0.025	1.192
		1/10	0.572	0.135	0.357	0.398	0.21	0.519	0.082	2.649	0.019	0.02	0.735
		1/100	0.368	0.059	0.074	0.076	0.055	0.086	0.032	1.099	0.019	0.019	0.425
		1/1000	0.424	0.046	0.045	0.041	0.036	0.04	0.033	0.162	0.031	0.027	0.224
													0.13
		Concn.	standard curve line										0.078
		0.5	3.095										0.052
		0.25	2.989										0.037
		0.125	2.797										0.026
		0.0625	2.494										0.025
		0.03125	1.873										0.031
		0.015625	1.192
		0.0078125	0.735
		0.00390625	0.425
		0.00195312	0.224
		0.000976562	0.13
		0.000488281	0.078
		0.000244141	0.052
		0.00012207	0.037
		6.10352e-05	0.026
		3.05176e-05	0.025
		1.52588e-05	0.031
		No.	nCoV264	nCoV265	nCoV266	nCoV267	nCoV268	nCoV269	nCoV270	nCoV271	nCoV272	nCoV273	nCoV274	nCoV275	nCoV276	nCoV277	nCoV278	nCoV279	LP	PC	NC	NC
		Concn.μg/mL	0.000178787	0.0352636	0.0145638	0.0165574	0.0305081	0.0316069	0.0247668	5.71045e-05	0.0355052	0.0281953	0.0520857	0.0148547	0.0353841	0.0451994	0.0252505	0.047013	0.00842957	1.45155	-0.000282283	-0.000306451
		Result Data
		Dilution factor	nCoV280	nCoV281	nCoV282	nCoV283	nCoV284	nCoV285	nCoV286	nCoV287	nCoV288	nCoV289	standard curve line
		0	2.238	0.138	1.074	0.126	0.211	0.862	1.051	1.132	1.866	1.49	3.118
		1/10	0.247	0.041	0.104	0.031	0.035	0.081	0.1	0.09	0.224	0.148	2.795
		1/100	0.065	0.042	0.046	0.036	0.032	0.035	0.036	0.031	0.047	0.031	2.635
		1/1000	0.056	0.047	0.045	0.039	0.034	0.031	0.03	0.022	0.021	0.015	2.37
			nCoV290	nCoV291	nCoV292	nCoV293	nCoV294	nCoV295	LP	PC	NC	NC	1.917
		0	2.138	1.312	0.615	0.398	0.448	2.004	0.639	3.079	0.018	0.015	1.109
		1/10	0.349	0.155	0.076	0.051	0.056	0.349	0.066	2.021	0.02	0.015	0.677
		1/100	0.091	0.054	0.046	0.041	0.038	0.07	0.036	0.817	0.023	0.019	0.352
		1/1000	0.073	0.037	0.033	0.032	0.033	0.039	0.031	0.136	0.029	0.03	0.193
													0.108
		Concn.	standard curve line										0.065
		0.5	3.118										0.035
		0.25	2.795										0.026
		0.125	2.635										0.022
		0.0625	2.37										0.022
		0.03125	1.917										0.025
		0.015625	1.109
		0.0078125	0.677
		0.00390625	0.352
		0.00195312	0.193
		0.000976562	0.108
		0.000488281	0.065
		0.000244141	0.035
		0.00012207	0.026
		6.10352e-05	0.022
		3.05176e-05	0.022
		1.52588e-05	0.025
		No.	nCoV280	nCoV281	nCoV282	nCoV283	nCoV284	nCoV285	nCoV286	nCoV287	nCoV288	nCoV289	nCoV290	nCoV291	nCoV292	nCoV293	nCoV294	nCoV295	LP	PC	NC	NC
		Concn.μg/mL	0.0423331	0.00137139	0.0144271	0.00122389	0.00227726	0.0111424	0.0140586	0.0153711	0.0300472	0.0217545	0.0382177	0.0184478	0.00759072	0.00466944	0.00532786	0.0338276	0.00792452	0.343372	-8.64146e-05	-0.000122382
		Result Data
		Dilution factor	nCoV296	nCoV297	nCoV298	nCoV299	nCoV300	nCoV301	nCoV302	nCoV303	nCoV304	nCoV305	standard curve line
		0	0.167	1.245	1.513	0.133	1.093	2.009	1.369	0.566	1.644	1.455	2.43
		1/10	0.044	0.149	0.223	0.035	0.133	0.368	0.194	0.067	0.302	0.233	2.152
		1/100	0.047	0.05	0.055	0.032	0.042	0.061	0.04	0.024	0.053	0.041	2.004
		1/1000	0.046	0.042	0.037	0.033	0.034	0.033	0.028	0.021	0.025	0.019	1.726
			nCoV306	nCoV307	nCoV308	nCoV309	nCoV310	nCoV311	LP	PC	NC	NC	1.239
		0	0.041	1.369	1.39	1.084	1.619	1.285	0.397	1.964	0.013	0.013	0.829
		44206	0.036	0.201	0.226	0.145	0.276	0.189	0.054	1.908	0.013	0.013	0.453
		1/100	0.034	0.06	0.057	0.041	0.055	0.038	0.022	0.734	0.012	0.01	0.248
		1/1000	0.039	0.033	0.028	0.027	0.029	0.024	0.02	0.1	0.016	0.014	0.159
													0.085
		Concn.	standard curve line										0.047
		0.5	2.43										0.033
		0.25	2.152										0.024
		0.125	2.004										0.017
		0.0625	1.726										0.013
		0.03125	1.239										0.017
		0.015625	0.829
		0.0078125	0.453
		0.00390625	0.248
		0.00195312	0.159
		0.000976562	0.085
		0.000488281	0.047
		0.000244141	0.033
		0.00012207	0.024
		6.10352e-05	0.017
		3.05176e-05	0.013
		1.52588e-05	0.017
		No.	nCoV296	nCoV297	nCoV298	nCoV299	nCoV300	nCoV301	nCoV302	nCoV303	nCoV304	nCoV305	nCoV306	nCoV307	nCoV308	nCoV309	nCoV310	nCoV311	LP	PC	NC	NC
		Concn.μg/mL	0.00259046	0.0292903	0.040575	0.00194093	0.0243625	0.0658548	0.0339429	0.0108245	0.0493184	0.0376857	0.000217577	0.0339429	0.0348093	0.0240907	0.0472459	0.0307156	0.00718588	1.4718	-0.00029747	-0.00029747
		Result Data
		Dilution factor	nCoV312	nCoV313	nCoV314	nCoV315	nCoV316	nCoV317	nCoV318	nCoV319	nCoV320	nCoV321	standard curve line
		0	1.802	0.369	0.44	1.464	0.701	0.046	1.116	0.304	1.001	1.265	3.5
		1/10	0.221	0.055	0.067	0.172	0.093	0.035	0.13	0.051	0.111	0.149	2.919
		1/100	0.061	0.038	0.036	0.047	0.042	0.033	0.042	0.032	0.041	0.053	2.961
		1/1000	0.045	0.039	0.034	0.037	0.038	0.034	0.036	0.035	0.035	0.034	2.507
			nCoV322	nCoV323	nCoV324	nCoV325	nCoV326	nCoV327	LP	PC	NC	NC	1.984
		0	1.03	1.31	1.635	1.555	0.644	0.774	0.646	3.5	0.031	0.034	1.26
		1/10	0.118	0.171	0.17	0.181	0.086	0.097	0.091	3.032	0.033	0.033	0.732
		1/100	0.044	0.051	0.049	0.053	0.042	0.041	0.042	1.135	0.035	0.031	0.398
		1/1000	0.039	0.035	0.035	0.039	0.037	0.037	0.042	0.164	0.037	0.036	0.23
													0.115
		Concn.	standard curve line										0.075
		0.5	3.5										0.052
		0.25	2.919										0.047
		0.125	2.961										0.037
		0.0625	2.507										0.033
		0.03125	1.984										0.038
		0.015625	1.26
		0.0078125	0.732
		0.00390625	0.398
		0.00195312	0.23
		0.000976562	0.115
		0.000488281	0.075
		0.000244141	0.052
		0.00012207	0.047
		6.10352e-05	0.037
		3.05176e-05	0.033
		1.52588e-05	0.038
		No.	nCoV312	nCoV313	nCoV314	nCoV315	nCoV316	nCoV317	nCoV318	nCoV319	nCoV320	nCoV321	nCoV322	nCoV323	nCoV324	nCoV325	nCoV326	nCoV327	LP	PC	NC	NC
		Concn.μg/mL	0.0259166	0.00382313	0.00469489	0.0194927	0.00803447	2.7248e-05	0.0138816	0.00303754	0.0121838	0.016188	0.0126057	0.0169111	0.0225896	0.0211069	0.00728574	0.00901065	0.00731182	1.41687	-0.000142837	-0.000108861
		Result Data
		Dilution factor	nCoV328	nCoV329		nCoV331	nCoV332	nCoV333	nCoV334	nCoV335	nCoV336	nCoV337	standard curve line
		0	1.908	1.841	0.037	0.692	1.682	0.884	1.826	0.84	1.504	1.769	3.233
		1/10	0.214	0.21	0.041	0.084	0.203	0.103	0.226	0.102	0.186	0.225	2.973
		1/100	0.17	0.059	0.049	0.043	0.058	0.039	0.048	0.037	0.043	0.048	2.769
		1/1000	0.158	0.053	0.044	0.039	0.04	0.03	0.034	0.03	0.035	0.03	2.297
			nCoV338	nCoV339	nCoV340	nCoV341	nCoV342	nCoV343	LP	PC	NC	NC	1.608
		0	1.081	1.667	1.181	0.157	0.575	1.395	0.55	2.819	0.025	0.025	1.108
		1/10	0.116	0.223	0.154	0.043	0.077	0.18	0.073	2.407	0.028	0.027	0.684
		1/100	0.05	0.059	0.05	0.034	0.141	0.052	0.037	1.068	0.028	0.029	0.402
		1/1000	0.059	0.049	0.045	0.038	0.037	0.038	0.034	0.179	0.036	0.037	0.224
													0.127
		Concn.	standard curve line										0.077
		0.5	3.233										0.052
		0.25	2.973										0.036
		0.125	2.769										0.033
		0.0625	2.297										0.029
		0.03125	1.608										0.03
		0.015625	1.108
		0.0078125	0.684
		0.00390625	0.402
		0.00195312	0.224
		0.000976562	0.127
		0.000488281	0.077
		0.000244141	0.052
		0.00012207	0.036
		6.10352e-05	0.033
		3.05176e-05	0.029
		1.52588e-05	0.03
		No.	nCoV328	nCoV329	nCoV330	nCoV331	nCoV332	nCoV333	nCoV334	nCoV335	nCoV336	nCoV337	nCoV338	nCoV339	nCoV340	nCoV341	nCoV342	nCoV343	LP	PC	NC	NC
		Concn.μg/mL	0.0368822	0.0346656	-0.000333324	0.00960609	0.0300113	0.0128983	0.0341934	0.0121247	0.0254953	0.0324675	0.0165224	0.0296066	0.018477	0.00136592	0.00769741	0.022986	0.00729818	1.62744	-0.000500715	-0.000500715
		Result Data
		Dilution factor	nCoV344	nCoV345	nCoV346	nCoV347	nCoV348	nCoV349	nCoV350	nCoV351	nCoV352	nCoV353	standard curve line
		0	1.939	1.752	2.11	2.416	2.192	2.394	2.269	1.19	1.569	0.735	3.179
		1/10	0.332	0.188	0.228	0.359	0.285	0.332	0.247	0.111	0.143	0.073	2.913
		1/100	0.073	0.06	0.061	0.072	0.063	0.066	0.055	0.036	0.047	0.035	2.811
		1/1000	0.051	0.055	0.051	0.047	0.045	0.044	0.041	0.036	0.037	0.032	2.46
			nCoV354	nCoV355	nCoV356	nCoV357	nCoV358	nCoV359	LP	PC	NC	NC	1.741
		0	0.368	1.47	1.646	2.87	2.398	1.178	0.671	3.22	0.031	0.028	1.129
		1/10	0.061	0.145	0.185	0.439	0.376	0.117	0.079	2.763	0.034	0.03	0.669
		1/100	0.044	0.051	0.054	0.079	0.074	0.046	0.04	0.816	0.032	0.029	0.386
		1/1000	0.042	0.043	0.043	0.044	0.039	0.041	0.039	0.132	0.036	0.032	0.224
													0.116
		Concn.	standard curve line										0.072
		0.5	3.179										0.053
		0.25	2.913										0.039
		0.125	2.811										0.029
		0.0625	2.46										0.028
		0.03125	1.741										0.031
		0.015625	1.129
		0.0078125	0.669
		0.00390625	0.386
		0.00195312	0.224
		0.000976562	0.116
		0.000488281	0.072
		0.000244141	0.053
		0.00012207	0.039
		6.10352e-05	0.029
		3.05176e-05	0.028
		1.52588e-05	0.031
		No.	nCoV344	nCoV345	nCoV346	nCoV347	nCoV348	nCoV349	nCoV350	nCoV351	nCoV352	nCoV353	nCoV354	nCoV355	nCoV356	nCoV357	nCoV358	nCoV359	LP	PC	NC	NC
		Concn.μg/mL	0.0344756	0.0294808	0.0399407	0.0567677	0.0430657	0.0544844	0.0465062	0.0176122	0.0252134	0.00988359	0.00437743	0.0230907	0.0269487	0.0540215	0.0548562	0.0173918	0.00888365	1.11764	-0.00026333	-0.000303134
		Result Data
			nCoV360	nCoV361	nCoV362	nCoV363	nCoV364	nCoV365	nCoV366	nCoV367	nCoV368	nCoV369	standard curve line
		0	1.64	1.93	1.202	1.443	1.709	0.936	0.586	1.995	2.38	1.919	3.097
		1/10	0.193	0.256	0.119	0.177	0.197	0.091	0.065	0.32	0.427	0.253	2.883
		1/100	0.06	0.063	0.043	0.047	0.046	0.034	0.032	0.048	0.063	0.042	2.749
		1/1000	0.055	0.053	0.043	0.035	0.035	0.03	0.028	0.027	0.028	0.024	2.359
			nCoV370	nCoV371	nCoV372	nCoV373	nCoV374	nCoV375	LP	PC	NC	NC	1.685
		0	0.692	1.327	0.043	0.958	1.334	1.838	0.553	2.801	0.029	0.02	1.157
		1/10	0.087	0.14	0.033	0.116	0.139	0.281	0.069	2.493	0.025	0.019	0.672
		1/100	0.049	0.052	0.031	0.042	0.042	0.052	0.03	1.029	0.025	0.021	0.387
		1/1000	0.038	0.036	0.035	0.033	0.034	0.03	0.034	0.156	0.027	0.024	0.205
													0.104
		Concn. μg/mL	standard curve line										0.067
		0.5	3.097										0.048
		0.25	2.883										0.036
		0.125	2.749										0.027
		0.0625	2.359										0.03
		0.03125	1.685										0.026
		0.015625	1.157
		0.0078125	0.672
		0.00390625	0.387
		0.00195312	0.205
		0.000976562	0.104
		0.000488281	0.067
		0.000244141	0.048
		0.00012207	0.036
		6.10352e-05	0.027
		3.05176e-05	0.03
		1.52588e-05	0.026
		No.	nCoV360	nCoV361	nCoV362	nCoV363	nCoV364	nCoV365	nCoV366	nCoV367	nCoV368	nCoV369	nCoV370	nCoV371	nCoV372	nCoV373	nCoV374	nCoV375	LP	PC	NC	NC
		Concn. μg/mL	0.0272994	0.0352131	0.0180256	0.0228484	0.0290044	0.0132649	0.00764386	0.0373472	0.0527728	0.0348692	0.0092817	0.0204554	-6.11859e-05	0.0136405	0.0205958	0.032464	0.00714413	1.48735	-0.000247028	-0.000366201
		Result Data
			nCoV376	nCoV377	nCoV378	nCoV379	nCoV380	nCoV381	nCoV382	nCoV383	nCoV384	nCoV385	standard curve line
		0	2.453	2.154	0.038	0.039	1.453	1.681	0.061	2.833	1.802	0.022	3.235
		1/10	0.282	0.259	0.032	0.032	0.157	0.168	0.03	0.277	0.202	0.026	3.061
		1/100	0.064	0.062	0.038	0.037	0.045	0.05	0.031	0.055	0.047	0.028	2.986
		1/1000	0.045	0.043	0.04	0.038	0.039	0.036	0.035	0.037	0.034	0.032	2.557
			nCoV386	nCoV387	nCoV388	nCoV389	nCoV390	nCoV391	LP	PC	NC	NC	1.891
		0	1.832	1.284	0.744	1.751	1.474	1.083	1.761	3.375	0.029	0.031	1.166
		1/10:00 AM	0.217	0.144	0.084	0.2	0.159	0.142	0.19	2.816	0.03	0.029	0.659
		1/100	0.058	0.05	0.042	0.05	0.046	0.045	0.052	0.805	0.031	0.027	0.389
		1/1000	0.041	0.037	0.031	0.036	0.034	0.04	0.034	0.116	0.03	0.031	0.215
													0.126
		Concn. μg/mL	standard curve line										0.082
		0.5	3.235										0.056
		0.25	3.061										0.047
		0.125	2.986										0.035
		0.0625	2.557										0.03
		0.03125	1.891										0.034
		0.015625	1.166
		0.0078125	0.659
		0.00390625	0.389
		0.00195312	0.215
		0.000976562	0.126
		0.000488281	0.082
		0.000244141	0.056
		0.00012207	0.047
		6.10352e-05	0.035
		3.05176e-05	0.03
		1.52588e-05	0.034
		No.	nCoV376	nCoV377	nCoV378	nCoV379	nCoV380	nCoV381	nCoV382	nCoV383	nCoV384	nCoV385	nCoV386	nCoV387	nCoV388	nCoV389	nCoV390	nCoV391	LP	PC	NC	NC
		Concn. μg/mL	0.0500521	0.0375274	-0.000101932	-8.95102e-05	0.0210631	0.0255982	0.000184398	0.0294078	0.0282496	-0.000300346	0.0289396	0.0180001	0.00938885	0.0271077	0.0214597	0.0146128	0.0273287	1.02901	-0.000213617	-0.000188816
		Result Data
			nCoV392	nCoV393	nCoV394	nCoV395	nCoV396	nCoV397	nCoV398	nCoV399	nCoV400	nCoV401	standard curve line
		0	0.779	0.055	1.439	0.707	1.143	0.932	0.956	0.881	1.018	1.75	3.077
		1/10:00 AM	0.107	0.042	0.201	0.094	0.132	0.127	0.117	0.108	0.108	0.251	3.121
		1/100	0.059	0.05	0.063	0.053	0.057	0.055	0.051	0.046	0.044	0.059	3.237
		1/1000	0.06	0.053	0.054	0.051	0.051	0.048	0.046	0.045	0.041	0.041	2.819
			nCoV402	nCoV403	nCoV404	nCoV405	nCoV406	nCoV407	LP	PC	NC	NC	2.132
		0	1.818	0.693	1.093	1.138	0.911	1.277	1.703	3.289	0.032	0.033	1.334
		1/10	0.232	0.098	0.147	0.144	0.12	0.174	0.251	3.36	0.03	0.029	0.766
		1/100	0.065	0.049	0.052	0.053	0.047	0.054	0.061	1.024	0.03	0.027	0.411
		1/1000	0.042	0.035	0.035	0.038	0.038	0.037	0.036	0.147	0.03	0.026	0.218
													0.121
		Concn. μg/mL	standard curve line										0.085
		0.5	3.077										0.061
		0.25	3.121										0.042
		0.125	3.237										0.033
		0.0625	2.819										0.028
		0.03125	2.132										0.025
		0.015625	1.334
		0.0078125	0.766
		0.00390625	0.411
		0.00195312	0.218
		0.000976562	0.121
		0.000488281	0.085
		0.000244141	0.061
		0.00012207	0.042
		6.10352e-05	0.033
		3.05176e-05	0.028
		1.52588e-05	0.025
		No.	nCoV392	nCoV393	nCoV394	nCoV395	nCoV396	nCoV397	nCoV398	nCoV399	nCoV400	nCoV401	nCoV402	nCoV403	nCoV404	nCoV405	nCoV406	nCoV407	LP	PC	NC	NC
		Concn. μg/mL	0.00858038	0.000165061	0.0176926	0.00768262	0.0133841	0.0105424	0.0108573	0.00987985	0.0116804	0.0227554	0.0239575	0.00750984	0.0126952	0.0133148	0.0102685	0.0152829	0.0219468	1.17608	-8.28979e-05	-7.21384e-05
		Result Data
			nCoV408	nCoV409	nCoV410	nCoV411	nCoV412	nCoV413	nCoV414	nCoV415	nCoV416	nCoV417	standard curve line
		0	1.359	0.051	0.524	0.062	0.78	0.077	0.182	0.046	1.488	0.546	2.984
		1/10	0.209	0.043	0.074	0.041	0.098	0.035	0.041	0.03	0.195	0.068	2.739
		1/100	0.075	0.056	0.045	0.039	0.044	0.032	0.031	0.034	0.065	0.032	2.561
		1/1000	0.057	0.046	0.049	0.044	0.043	0.036	0.035	0.031	0.03	0.03	2.081
			nCoV418	nCoV419	nCoV420	nCoV421	nCoV422	nCoV423	LP	PC	NC	NC	1.575
		0	0.679	0.115	0.669	0.242	0.343	0.544	1.489	3.076	0.024	0.028	1.036
		1/10:00 AM	0.105	0.046	0.105	0.057	0.062	0.082	0.173	2.254	0.023	0.025	0.586
		1/100	0.056	0.044	0.051	0.039	0.035	0.039	0.05	0.654	0.02	0.019	0.351
		1/1000	0.044	0.044	0.048	0.035	0.037	0.034	0.034	0.111	0.032	0.026	0.184
													0.106
		Concn. μg/mL	standard curve line										0.065
		0.5	2.984										0.043
		0.25	2.739										0.038
		0.125	2.561										0.029
		0.0625	2.081										0.031
		0.03125	1.575										0.03
		0.015625	1.036
		0.0078125	0.586
		0.00390625	0.351
		0.00195312	0.184
		0.000976562	0.106
		0.000488281	0.065
		0.000244141	0.043
		0.00012207	0.038
		6.10352e-05	0.029
		3.05176e-05	0.031
		1.52588e-05	0.03
		No.	nCoV408	nCoV409	nCoV410	nCoV411	nCoV412	nCoV413	nCoV414	nCoV415	nCoV416	nCoV417	nCoV418	nCoV419	nCoV420	nCoV421	nCoV422	nCoV423	LP	PC	NC	NC
		Concn. μg/mL	0.0236846	0.000127755	0.00737551	0.000286042	0.0117655	0.000502585	0.00204168	5.5948e-05	0.0269493	0.00773783	0.00998597	0.00105482	0.00981332	0.00294033	0.00448687	0.00770479	0.026976	0.955549	-0.000258958	-0.000201828
		Result Data
			nCoV424	nCoV425	nCoV426	nCoV427	nCoV428	nCoV429	nCoV430	nCoV431	nCoV432	nCoV433	standard curve line
		0	0.798	0.65	0.166	1.294	0.264	0.373	0.18	0.229	0.044	0.678	3.158
		1/10:00 AM	0.13	0.095	0.042	0.222	0.048	0.06	0.039	0.041	0.024	0.09	2.949
		1/100	0.052	0.043	0.034	0.053	0.032	0.032	0.029	0.026	0.025	0.032	2.66
		1/1000	0.044	0.04	0.039	0.039	0.033	0.033	0.03	0.03	0.028	0.025	2.342
			nCoV434	nCoV435	nCoV436	nCoV437	nCoV438	nCoV439	LP	PC	NC	NC	1.602
		0	0.464	0.431	0.695	0.468	0.614	0.03	1.436	2.232	0.024	0.021	0.96
		1/10:00 AM	0.075	0.068	0.125	0.065	0.078	0.03	0.188	2.139	0.026	0.023	0.593
		1/100	0.043	0.039	0.045	0.036	0.037	0.031	0.044	0.64	0.025	0.022	0.35
		1/1000	0.037	0.036	0.035	0.03	0.031	0.031	0.032	0.108	0.029	0.025	0.222
													0.114
		Concn. μg/mL	standard curve line										0.065
		0.5	3.158										0.047
		0.25	2.949										0.034
		0.125	2.66										0.029
		0.0625	2.342										0.023
		0.03125	1.602										0.027
		0.015625	0.96
		0.0078125	0.593
		0.00390625	0.35
		0.00195312	0.222
		0.000976562	0.114
		0.000488281	0.065
		0.000244141	0.047
		0.00012207	0.034
		6.10352e-05	0.029
		3.05176e-05	0.023
		1.52588e-05	0.027
		No.	nCoV424	nCoV425	nCoV426	nCoV427	nCoV428	nCoV429	nCoV430	nCoV431	nCoV432	nCoV433	nCoV434	nCoV435	nCoV436	nCoV437	nCoV438	nCoV439	LP	PC	NC	NC
		Concn. μg/mL	0.0125346	0.00985449	0.00181632	0.0225978	0.00336612	0.00513304	0.00203557	0.00280855	-6.54714e-05	0.0103524	0.00664561	0.00609299	0.0106567	0.00671292	0.0092203	-0.000278215	0.025895	0.0537762	-0.000369195	-0.000414641
		Result Data
			nCoV440	nCoV441	nCoV442	nCoV443	nCoV444	nCoV445	nCoV446	nCoV447	nCoV448	nCoV449	standard curve line
		0	1.406	0.633	1.006	0.532	0.047	0.595	1.159	1.359	0.031	1.023	3.159
		1/10:00 AM	0.193	0.082	0.121	0.067	0.026	0.068	0.128	0.181	0.016	0.112	2.884
		1/100	0.06	0.049	0.047	0.04	0.032	0.032	0.038	0.039	0.019	0.026	2.614
		1/1000	0.051	0.047	0.04	0.04	0.035	0.028	0.025	0.024	0.021	0.019	2.117
			nCoV450	nCoV451	nCoV452	nCoV453	nCoV454	nCoV455	LP	PC	NC	NC	1.469
		0	0.063	0.36	0.79	0.211	0.4	0.471	1.439	2.481	0.017	0.016	1.091
		1/10:00 AM	0.039	0.064	0.098	0.049	0.056	0.066	0.166	2.422	0.019	0.019	0.649
		1/100	0.036	0.043	0.042	0.029	0.03	0.027	0.039	0.767	0.021	0.017	0.348
		1/1000	0.036	0.032	0.032	0.039	0.027	0.028	0.024	0.096	0.023	0.016	0.208
													0.102
		Concn. μg/mL	standard curve line										0.06
		0.5	3.159										0.035
		0.25	2.884										0.033
		0.125	2.614										0.019
		0.0625	2.117										0.017
		0.03125	1.469										0.019
		0.015625	1.091
		0.0078125	0.649
		0.00390625	0.348
		0.00195312	0.208
		0.000976562	0.102
		0.000488281	0.06
		0.000244141	0.035
		0.00012207	0.033
		6.10352e-05	0.019
		3.05176e-05	0.017
		1.52588e-05	0.019
		No.	nCoV440	nCoV441	nCoV442	nCoV443	nCoV444	nCoV445	nCoV446	nCoV447	nCoV448	nCoV449	nCoV450	nCoV451	nCoV452	nCoV453	nCoV454	nCoV455	LP	PC	NC	NC
		Concn. μg/mL	0.0253648	0.00935666	0.0163469	0.00762325	-1.0321e-05	0.00869766	0.0195598	0.0241882	-0.00024575	0.0166922	0.000226031	0.00479579	0.012175	0.00245806	0.00544033	0.00660345	0.0262152	1.17519	-0.000451002	-0.000465636
		Result Data
			nCoV456	nCoV457	nCoV458	nCoV459	nCoV460	nCoV461	nCoV462	nCoV463	nCoV464	nCoV465	standard curve line
		0	1.72	0.731	0.035	1.189	1.965	0.711	0.969	0.195	1.269	0.053	3.244
		1/10:00 AM	0.309	0.084	0.032	0.115	0.229	0.069	0.104	0.031	0.151	0.021	2.853
		1/100	0.074	0.045	0.037	0.041	0.049	0.031	0.033	0.025	0.034	0.02	2.725
		1/1000	0.052	0.041	0.04	0.036	0.032	0.028	0.027	0.026	0.027	0.023	2.155
			nCoV466	nCoV467	nCoV468	nCoV469	nCoV470	nCoV471	LP	PC	NC	NC	1.76
		0	2.221	0.619	1.444	0.036	0.307	1.809	1.561	3.124	0.022	0.021	1.183
		1/10:00 AM	0.36	0.076	0.161	0.032	0.045	0.339	0.186	2.695	0.023	0.022	0.701
		1/100	0.083	0.042	0.049	0.03	0.029	0.055	0.039	0.832	0.019	0.017	0.414
		1/1000	0.047	0.033	0.034	0.031	0.028	0.033	0.029	0.121	0.026	0.025	0.228
													0.116
		Concn. μg/mL	standard curve line										0.069
		0.5	3.244										1.513
		0.25	2.853										0.035
		0.125	2.725										0.031
		0.0625	2.155										0.023
		0.03125	1.76										0.027
		0.015625	1.183
		0.0078125	0.701
		0.00390625	0.414
		0.00195312	0.228
		0.000976562	0.116
		0.000488281	0.069
		0.000244141
		0.00012207	0.035
		6.10352e-05	0.031
		3.05176e-05	0.023
		1.52588e-05	0.027
		No.	nCoV456	nCoV457	nCoV458	nCoV459	nCoV460	nCoV461	nCoV462	nCoV463	nCoV464	nCoV465	nCoV466	nCoV467	nCoV468	nCoV469	nCoV470	nCoV471	LP	PC	NC	NC
		Concn. μg/mL	0.027887	0.00918587	-0.000175737	0.0166342	0.0353374	0.00888919	0.0128839	0.00182487	0.0180974	4.55653e-05	0.0397323	0.00754935	0.0215336	-0.000163467	0.00327305	0.0303102	0.0240568	1.07158	-0.000334997	-0.000347228
		Result Data
			nCoV472	nCoV473	nCoV474	nCoV475	nCoV476	nCoV477	LP	PC	NC	NC	standard curve line
		0	0.732	0.047	1.453	0.586	0.715	1.118	1.537	2.789	0.024	0.024	3.094
		1/10:00 AM	0.107	0.037	0.213	0.081	0.105	0.138	0.191	2.43	0.025	0.025	2.997
		1/100	0.046	0.046	0.05	0.037	0.04	0.041	0.047	0.813	0.033	0.029	2.833
		1/1000	0.044	0.041	0.041	0.034	0.033	0.033	0.033	0.123	0.031	0.029	2.377
													1.796
		0	0.035	0.035	0.041	0.03	0.029	0.028	0.028	0.026	0.029	0.025	1.079
		1/10:00 AM	0.042	0.041	0.034	0.034	0.031	0.029	0.03	0.029	0.032	0.027	0.656
		1/100	0.042	0.038	0.04	0.04	0.034	0.032	0.031	0.03	0.03	0.027	0.394
		1/1000	0.037	0.055	0.041	0.033	0.037	0.034	0.035	0.034	0.034	0.03	0.201
													0.119
		Concn. μg/mL	standard curve line										0.076
		0.5	3.094										0.05
		0.25	2.997										0.047
		0.125	2.833										0.039
		0.0625	2.377										0.032
		0.03125	1.796										0.03
		0.015625	1.079
		0.0078125	0.656
		0.00390625	0.394
		0.00195312	0.201
		0.000976562	0.119
		0.000488281	0.076
		0.000244141	0.05
		0.00012207	0.047
		6.10352e-05	0.039
		3.05176e-05	0.032
		1.52588e-05	0.03
		No.	nCoV472	nCoV473	nCoV474	nCoV475	nCoV476	nCoV477	LP	PC	NC	NC
		Concn. μg/mL	0.00973028	1.30657e-06	0.022559	0.00750742	0.0094665	0.0161373	0.0243464	1.10063	-0.000298469	-0.000298469
		SARS-CoV -2 N：NTD(41-174)										SARS-CoV -2 N：CTD(250-364)
		nCoV319	nCoV344	nCoV348	nCoV352	nCoV355	nCoV365					nCoV319	nCoV344	nCoV348	nCoV352	nCoV355	nCoV365
		0.027	0.035	0.023	0.027	0.021	0.023					0.023	0.026	0.021	0.018	0.018	0.053
		nCoV370	nCoV377	nCoV388	nCoV390	nCoV396	nCoV400					nCoV370	nCoV377	nCoV388	nCoV390	nCoV396	nCoV400
		0.026	1.624	1.094	1.616	3.13	0.021					0.02	0.017	0.016	0.052	0.011	0.307
		nCoV402	nCoV405	nCoV414	nCoV416	nCoV422	nCoV424					nCoV402	nCoV405	nCoV414	nCoV416	nCoV422	nCoV424
		0.158	3.309	0.031	3.5	1.8	2.041					0.03	0.02	0.02	0.018	0.015	0.034
		nCoV425	nCoV431	nCoV432	nCoV433	nCoV439	nCoV445					nCoV425	nCoV431	nCoV432	nCoV433	nCoV439	nCoV445
		3.365	0.031	0.03	3.073	0.029	0.029					0.024	0.023	0.02	0.018	0.048	0.07
		nCoV446	nCoV449	nCoV450	nCoV453	nCoV454	nCoV455					nCoV446	nCoV449	nCoV450	nCoV453	nCoV454	nCoV455
		0.025	0.028	0.027	0.037	0.059	0.075					0.023	0.023	0.023	0.03	0.05	0.052
		nCoV457	nCoV459	nCoV460	nCoV463	nCoV464	nCoV467					nCoV457	nCoV459	nCoV460	nCoV463	nCoV464	nCoV467
		3.315	0.021	0.023	0.023	0.028	0.02					0.02	0.023	0.031	0.032	0.078	0.077
		nCoV468	nCoV471	nCoV472	nCoV474	nCoV476	nCoV477					nCoV468	nCoV471	nCoV472	nCoV474	nCoV476	nCoV477
		0.023	0.021	0.52	0.019	0.021	0.018					0.018	0.028	0.035	0.049	0.073	0.112
		COV006	COV006	TRN006	TRN006	NC	NC	average value	Threshold			COV006	COV006	TRN006	TRN006	NC	NC	average value	Threshold
		0.605	0.757	0.017	0.019	0.019	0.021	0.018	0.054			1.166	1.208	0.071	0.099	0.139	0.174	0.085	0.255
		SARS-CoV -2 N ：CTD(268-365)
		nCoV319	nCoV344	nCoV348	nCoV352	nCoV355	nCoV365
		0.018	0.021	0.017	0.011	0.01	0.01
		nCoV370	nCoV377	nCoV388	nCoV390	nCoV396	nCoV400
		0.019	0.013	0.012	0.006	0.004	0.004
		nCoV402	nCoV405	nCoV414	nCoV416	nCoV422	nCoV424
		0.023	0.019	0.013	0.008	0.003	0.001
		nCoV425	nCoV431	nCoV432	nCoV433	nCoV439	nCoV445
		0.025	0.019	0.013	0.006	0.001	-0.002
		nCoV446	nCoV449	nCoV450	nCoV453	nCoV454	nCoV455
		0.02	0.019	0.011	0.008	0.001	0.002
		nCoV457	nCoV459	nCoV460	nCoV463	nCoV464	nCoV467
		0.026	0.017	0.01	0.005	0.001	0.003
		nCoV468	nCoV471	nCoV472	nCoV474	nCoV476	nCoV477
		0.021	0.014	0.012	0.006	0.002	0
		COV006	COV006	TRN006	TRN006	NC	NC	average value	Threshold
		1.013	0.859	0.012	0.009	0.006	0.005	0.0105	0.0315

## Sheet: Fig2c
	μg/mL
	antibody No.	10	3.33333	1.11111	0.37037	0.123457	0.0411523	0.0137174	0.00457247	0.00152416	0.000508053	0.000169351	5.64503e-05	AUC	EC50
	nCoV377	3.5	3.5	3.5	3.5	3.5	3.395	2.894	1.553	0.663	0.254	0.097	0.045	11.75	0.005243
	nCoV388	3.5	3.5	3.5	3.5	3.5	3.446	2.818	1.446	0.583	0.207	0.07	0.032	11.61	0.005715
	nCoV390	3.5	3.5	3.5	3.5	3.5	3.5	3.115	1.94	0.845	0.335	0.123	0.052	12.23	0.003876
	nCoV396	3.5	3.5	3.5	3.5	3.5	3.435	2.853	2.198	1.031	0.421	0.146	0.065	12.34	0.003212
	nCoV400	2.844	2.081	1.75	0.774	0.332	0.11	0.044	0.023	0.016	0.011	0.013	0.014	3.141	1.114
	nCoV402	3.5	3.5	3.5	3.5	3.5	3.357	2.608	1.409	0.562	0.223	0.08	0.04	11.46	0.006271
	nCoV405	3.5	3.5	3.5	3.5	3.5	3.316	2.302	1.033	0.382	0.142	0.061	0.03	10.97	0.00871
	nCOV396	3.5	3.5	3.5
	TRN006	0.029	0.025	0.029
	NC	0.021	0.018	0.018
	average value	0.0276667
	Threshold	0.083
	μg/mL
	antibody No.	10	3.33333	1.11111	0.37037	0.123457	0.0411523	0.0137174	0.00457247	0.00152416	0.000508053	0.000169351	5.64503e-05	AUC	EC50
	nCoV416	3.5	3.5	3.5	3.5	3.5	3.5	3.5	2.091	1.027	0.435	0.158	0.082	12.64	0.003288
	nCoV422	3.5	3.5	3.5	3.5	3.342	3.078	2.215	1.083	0.497	0.192	0.071	0.039	10.85	0.008949
	nCoV424	3.5	3.5	3.5	3.415	3.382	2.991	1.896	0.884	0.381	0.149	0.065	0.049	10.47	0.01175
	nCoV425	3.5	3.2	3.5	3.5	3.4	3.237	2.74	1.577	0.713	0.291	0.132	0.078	11.49	0.005181
	nCoV433	3.5	3.5	3.5	3.376	3.454	3.274	2.835	1.45	0.897	0.32	0.129	0.083	11.7	0.005282
	nCoV454	3.5	3.5	3.5	3.5	3.5	3.309	2.734	1.677	0.789	0.316	0.143	0.079	11.81	0.005
	nCoV455	3.5	3.5	3.5	3.5	3.5	3.5	3.196	1.761	0.791	0.318	0.132	0.078	12.16	0.004386
	nCOV396	3.5	3.5	3.5
	TRN006	0.043	0.032	0.034
	NC	0.025	0.028	0.029
	average value	0.0363333
	Threshold	0.109
	μg/mL
	antibody No.	10	3.33333	1.11111	0.37037	0.123457	0.0411523	0.0137174	0.00457247	0.00152416	0.000508053	0.000169351	5.64503e-05	AUC	EC50
	nCoV457	3.5	3.5	3.5	3.5	3.5	3.5	3.377	2.363	1.28	0.545	0.23	0.098	12.93	0.002552
	nCOV459	3.5	3.5	3.5	3.5	3.5	3.5	3.035	1.597	0.631	0.209	0.07	0.053	11.84	0.004996
	nCOV463	3.5	3.459	3.4	3.5	3.5	3.409	2.807	1.776	0.908	0.337	0.981	0.576	12.46	0.006103
	nCOV464	0.097	0.035	0.017	0.013	0.015	0.005	0.026	0.012	0.006	0.014	0.014	0.019	0.1026	8.042
	nCOV468	3.5	3.5	3.5	3.203	2.814	1.464	0.469	0.119	0.042	0.019	0.015	0.022	8.066	0.05076
	nCOV471	3.5	3.5	3.5	3.5	2.971	2.107	0.917	0.27	0.057	0.021	0.013	0.027	8.884	0.031
	nCOV474	3.5	3.5	3.5	3.5	3.5	3.5	2.901	1.489	0.559	0.187	0.066	0.043	11.68	0.005498
	nCOV396	3.5	3.5	3.5
	TRN006	0.027	0.03	0.037
	NC	0.021	0.021	0.022
	average value	0.0313333
	Threshold	0.094
	μg/mL
	antibody No.	10	3.33333	1.11111	0.37037	0.123457	0.0411523	0.0137174	0.00457247	0.00152416	0.000508053	0.000169351	5.64503e-05	AUC	EC50
	nCOV477	3.5	3.5	3.5	2.998	1.376	0.493	0.205	0.141	0.065	0.054	0.041	0.06	6.753	0.1569
	nCOV556	3.5	3.5	3.5	3.459	3.33	2.387	0.864	0.32	0.13	0.073	0.061	0.071	9.261	0.02714
	nCOV396	3.5	3.5	3.5
	TRN006	0.064	0.054	0.069
	average value	0.0623333
	Threshold	0.187
	μg/mL
	antibody No.	10	3.33333	1.11111	0.37037	0.123457	0.0411523	0.0137174	0.00457247	0.00152416	0.000508053	0.000169351	5.64503e-05	AUC	EC50
	nCOV1138（S）	3.5	3.5	3.5	3.5	3.5	3.5	3.5	3.5	2.525	1.109	0.488	0.24	14.55	0.0009286
	nCOV1138（S1）	3.5	3.5	3.5	3.5	3.5	3.5	3.5	3.5	2.662	1.293	0.565	0.24	14.74	0.0007966
	nCOV1138（RBD)	3.5	3.5	3.5	3.5	3.5	3.5	3.448	3.068	2.006	0.816	0.328	0.157	13.83	0.001309
	Ncov360	3.5	3.5	3.5
	TRN006	0.051	0.057	0.082
	average value	0.0633333
	Threshold	0.19
																EC50
	nCoV396	3.5	3.5	3.5	3.5	3.5	3.435	2.853	2.198	1.031	0.421	0.146	0.065		nCoV396	0.003212
	nCoV400	2.844	2.081	1.75	0.774	0.332	0.11	0.044	0.023	0.016	0.011	0.013	0.014		nCoV400	1.114
	nCoV402	3.5	3.5	3.5	3.5	3.5	3.357	2.608	1.409	0.562	0.223	0.08	0.04		nCoV402	0.006271
	nCoV416	3.5	3.5	3.5	3.5	3.5	3.5	3.5	2.091	1.027	0.435	0.158	0.082		nCoV416	0.003288
	nCoV424	3.5	3.5	3.5	3.415	3.382	2.991	1.896	0.884	0.381	0.149	0.065	0.049		nCoV424	0.01175
	nCoV425	3.5	3.2	3.5	3.5	3.4	3.237	2.74	1.577	0.713	0.291	0.132	0.078		nCoV425	0.005181
	nCoV433	3.5	3.5	3.5	3.376	3.454	3.274	2.835	1.45	0.897	0.32	0.129	0.083		nCoV433	0.005282
	nCoV454	3.5	3.5	3.5	3.5	3.5	3.309	2.734	1.677	0.789	0.316	0.143	0.079		nCoV454	0.005
	nCoV457	3.5	3.5	3.5	3.5	3.5	3.5	3.377	2.363	1.28	0.545	0.23	0.098		nCoV457	0.002552
	average value	10	3.33333	1.11111	0.37037	0.123457	0.0411523	0.0137174	0.00457247	0.00152416	0.000508053	0.000169351	5.64503e-05
	Threshold	1	0.522879	0.0457575	-0.431364	-0.908485	-1.38561	-1.86273	-2.33985	-2.81697	-3.29409	-3.77121	-4.24833

## Sheet: Fig2d
nCoV396																			nCoV416																			nCoV424
Cycle	Fc	Time	Window	AbsResp	SD	Slope	LRSD	Baseline	RelResp	Report Point	Cycle Purpose	Capture_1_Solution	Cycle Type	Temp	Sample_1_Sample	Sample_1_Ligand	Sample_1_MW		Cycle	Fc	Time	Window	AbsResp	SD	Slope	LRSD	Baseline	RelResp	Report Point	Cycle Purpose	Capture_1_Solution	Cycle Type	Temp	Sample_1_Sample	Sample_1_Ligand	Sample_1_MW		Cycle	Fc	Time	Window	AbsResp	SD	Slope	LRSD	Baseline	RelResp	Report Point	Cycle Purpose
1	1	63	5	28800.3	0.0811205	0.022433	0.0776144	Yes	N/A	capture_baseline	Startup	nCov396(1.7ug/ml)	Kinetics	25	HBS-EP+Buffer	anti-human IgG( Fc)			1	1	63	5	28483.2	0.167621	0.0829241	0.0709713	Yes	N/A	capture_baseline	Startup	nCov416(2ug/ml)	Kinetics	25	HBS-EP+Buffer	anti-human IgG( Fc)			1	1	63	5	26773.9	0.244298	0.129129	0.0406392	Yes	N/A	capture_baseline	Startup
1	1	283	5	28803.5	0.177777	0.00675223	0.198258	No	3.21322	capture_level	Startup	nCov396(1.7ug/ml)	Kinetics	25	HBS-EP+Buffer	anti-human IgG( Fc)			1	1	283	5	28489.7	0.224153	-0.0117746	0.249398	No	6.47624	capture_level	Startup	nCov416(2ug/ml)	Kinetics	25	HBS-EP+Buffer	anti-human IgG( Fc)			1	1	283	5	26777.4	0.112475	-0.0354353	0.101587	No	3.53223	capture_level	Startup
1	1	332	5	28803.5	0.0836772	0.0193638	0.0843321	Yes	3.18327	baseline	Startup	nCov396(1.7ug/ml)	Kinetics	25	HBS-EP+Buffer	anti-human IgG( Fc)			1	1	333	5	28491.4	0.171099	0.0845982	0.0726803	Yes	8.19987	baseline	Startup	nCov416(2ug/ml)	Kinetics	25	HBS-EP+Buffer	anti-human IgG( Fc)			1	1	332	5	26778.1	0.091231	0.0446429	0.0410434	Yes	4.17318	baseline	Startup
1	1	422	5	28801.4	0.0688141	-0.00184152	0.07684	No	-2.07292	binding	Startup	nCov396(1.7ug/ml)	Kinetics	25	HBS-EP+Buffer	anti-human IgG( Fc)			1	1	423	5	28497.7	0.0908854	-0.0404576	0.0562505	No	6.25618	binding	Startup	nCov416(2ug/ml)	Kinetics	25	HBS-EP+Buffer	anti-human IgG( Fc)			1	1	422	5	26800.9	0.0643954	-0.015067	0.0647323	No	22.8216	binding	Startup
1	1	452	5	28803.3	0.0549207	-0.0200335	0.044883	No	-0.189453	stability	Startup	nCov396(1.7ug/ml)	Kinetics	25	HBS-EP+Buffer	anti-human IgG( Fc)			1	1	453	5	28493.9	0.0640151	-0.0171875	0.061887	No	2.49219	stability	Startup	nCov416(2ug/ml)	Kinetics	25	HBS-EP+Buffer	anti-human IgG( Fc)			1	1	452	5	26780	0.0487362	0.00267857	0.0542	No	1.97786	stability	Startup
1	2	63	5	29054.8	0.0797428	0.0258371	0.070909	Yes	N/A	capture_baseline	Startup	nCov396(1.7ug/ml)	Kinetics	25	HBS-EP+Buffer	anti-human IgG( Fc)			1	2	63	5	28483.1	0.236084	0.119643	0.0839295	Yes	N/A	capture_baseline	Startup	nCov416(2ug/ml)	Kinetics	25	HBS-EP+Buffer	anti-human IgG( Fc)			1	2	63	5	27447.8	0.206819	0.101507	0.0915927	Yes	N/A	capture_baseline	Startup
1	2	283	5	29370.4	0.176212	0.0579799	0.155261	No	315.633	capture_level	Startup	nCov396(1.7ug/ml)	Kinetics	25	HBS-EP+Buffer	anti-human IgG( Fc)			1	2	283	5	29195.5	0.245098	0.0692522	0.232614	No	712.431	capture_level	Startup	nCov416(2ug/ml)	Kinetics	25	HBS-EP+Buffer	anti-human IgG( Fc)			1	2	283	5	27675.1	0.0917127	-0.0262835	0.0865545	No	227.272	capture_level	Startup
1	2	332	5	29371.4	0.0749145	0.0321429	0.0499514	Yes	316.631	baseline	Startup	nCov396(1.7ug/ml)	Kinetics	25	HBS-EP+Buffer	anti-human IgG( Fc)			1	2	333	5	29199.7	0.209226	0.108873	0.0534916	Yes	716.575	baseline	Startup	nCov416(2ug/ml)	Kinetics	25	HBS-EP+Buffer	anti-human IgG( Fc)			1	2	332	5	27676.3	0.121768	0.0553013	0.0717958	Yes	228.479	baseline	Startup
1	2	422	5	29371.3	0.0686809	-0.0242746	0.0576051	No	-0.137044	binding	Startup	nCov396(1.7ug/ml)	Kinetics	25	HBS-EP+Buffer	anti-human IgG( Fc)			1	2	423	5	29210.8	0.0784891	0.0287388	0.0639318	No	11.1243	binding	Startup	nCov416(2ug/ml)	Kinetics	25	HBS-EP+Buffer	anti-human IgG( Fc)			1	2	422	5	27701.1	0.112221	0.0547433	0.0512926	No	24.8457	binding	Startup
1	2	452	5	29373.1	0.0602453	0.021875	0.0494304	No	1.63151	stability	Startup	nCov396(1.7ug/ml)	Kinetics	25	HBS-EP+Buffer	anti-human IgG( Fc)			1	2	453	5	29207.5	0.0732044	0.00959821	0.0793446	No	7.81738	stability	Startup	nCov416(2ug/ml)	Kinetics	25	HBS-EP+Buffer	anti-human IgG( Fc)			1	2	452	5	27679.6	0.0618095	0.0292969	0.0319442	No	3.3138	stability	Startup
1	2-1	63	5	254.485	0.057984	0.00340402	0.0644359	Yes	N/A	capture_baseline	Startup	nCov396(1.7ug/ml)	Kinetics	25	HBS-EP+Buffer	anti-human IgG( Fc)			1	2-1	63	5	-0.113932	0.0746152	0.0367188	0.0325671	Yes	N/A	capture_baseline	Startup	nCov416(2ug/ml)	Kinetics	25	HBS-EP+Buffer	anti-human IgG( Fc)			1	2-1	63	5	673.886	0.0816903	-0.0276228	0.0707349	Yes	N/A	capture_baseline	Startup
1	2-1	283	5	566.881	0.17528	0.0459351	0.170799	No	312.396	capture_level	Startup	nCov396(1.7ug/ml)	Kinetics	25	HBS-EP+Buffer	anti-human IgG( Fc)			1	2-1	283	5	705.852	0.134354	0.0302072	0.136278	No	705.966	capture_level	Startup	nCov416(2ug/ml)	Kinetics	25	HBS-EP+Buffer	anti-human IgG( Fc)			1	2-1	283	5	897.625	0.084387	-0.00306571	0.0941294	No	223.739	capture_level	Startup
1	2-1	332	5	567.947	0.0441092	0.00106376	0.0492654	Yes	313.463	baseline	Startup	nCov396(1.7ug/ml)	Kinetics	25	HBS-EP+Buffer	anti-human IgG( Fc)			1	2-1	333	5	708.33	0.0734382	0.0154053	0.0755194	Yes	708.443	baseline	Startup	nCov416(2ug/ml)	Kinetics	25	HBS-EP+Buffer	anti-human IgG( Fc)			1	2-1	332	5	898.211	0.0844001	0.0102923	0.0918737	Yes	224.325	baseline	Startup
1	2-1	422	5	569.871	0.0874709	-0.0278966	0.0784808	No	1.92357	binding	Startup	nCov396(1.7ug/ml)	Kinetics	25	HBS-EP+Buffer	anti-human IgG( Fc)			1	2-1	423	5	713.106	0.114366	0.0547991	0.0566722	No	4.77657	binding	Startup	nCov416(2ug/ml)	Kinetics	25	HBS-EP+Buffer	anti-human IgG( Fc)			1	2-1	422	5	900.215	0.115916	0.0583566	0.0435506	No	2.00435	binding	Startup
1	2-1	452	5	569.736	0.071942	0.0339408	0.037811	No	1.78893	stability	Startup	nCov396(1.7ug/ml)	Kinetics	25	HBS-EP+Buffer	anti-human IgG( Fc)			1	2-1	453	5	713.588	0.0984232	0.0233381	0.0986205	No	5.25841	stability	Startup	nCov416(2ug/ml)	Kinetics	25	HBS-EP+Buffer	anti-human IgG( Fc)			1	2-1	452	5	899.536	0.0625069	0.0236346	0.0493968	No	1.3246	stability	Startup
2	1	62	5	28795.3	0.110015	0.0225446	0.113602	Yes	N/A	capture_baseline	Startup	nCov396(1.7ug/ml)	Kinetics	25	HBS-EP+Buffer	anti-human IgG( Fc)			2	1	62	5	28492.7	0.118607	0.0553013	0.0648442	Yes	N/A	capture_baseline	Startup	nCov416(2ug/ml)	Kinetics	25	HBS-EP+Buffer	anti-human IgG( Fc)			2	1	62	5	26779.1	0.139938	0.0639509	0.0811522	Yes	N/A	capture_baseline	Startup
2	1	282	5	28798.1	0.124262	-0.00920759	0.137587	No	2.8929	capture_level	Startup	nCov396(1.7ug/ml)	Kinetics	25	HBS-EP+Buffer	anti-human IgG( Fc)			2	1	282	5	28493.7	0.127869	0.0460379	0.105665	No	0.929688	capture_level	Startup	nCov416(2ug/ml)	Kinetics	25	HBS-EP+Buffer	anti-human IgG( Fc)			2	1	282	5	26779.2	0.245935	-0.0873326	0.205516	No	0.0836589	capture_level	Startup
2	1	327	5	28797.7	0.110579	0.0313616	0.104794	Yes	2.48698	baseline	Startup	nCov396(1.7ug/ml)	Kinetics	25	HBS-EP+Buffer	anti-human IgG( Fc)			2	1	326	5	28494.1	0.133162	0.0279018	0.136965	Yes	1.37467	baseline	Startup	nCov416(2ug/ml)	Kinetics	25	HBS-EP+Buffer	anti-human IgG( Fc)			2	1	327	5	26779	0.134997	0.0542969	0.0994084	Yes	-0.109049	baseline	Startup
2	1	417	5	28796.1	0.0896567	-0.0293527	0.079237	No	-1.66667	binding	Startup	nCov396(1.7ug/ml)	Kinetics	25	HBS-EP+Buffer	anti-human IgG( Fc)			2	1	416	5	28497.9	0.0987951	-0.0339286	0.0846423	No	3.75716	binding	Startup	nCov416(2ug/ml)	Kinetics	25	HBS-EP+Buffer	anti-human IgG( Fc)			2	1	417	5	26801.4	0.138946	0.0708147	0.0468301	No	22.3711	binding	Startup
2	1	447	5	28798.5	0.0492346	-0.0104911	0.050483	No	0.720703	stability	Startup	nCov396(1.7ug/ml)	Kinetics	25	HBS-EP+Buffer	anti-human IgG( Fc)			2	1	446	5	28495.8	0.0577197	-0.000837054	0.0645089	No	1.68001	stability	Startup	nCov416(2ug/ml)	Kinetics	25	HBS-EP+Buffer	anti-human IgG( Fc)			2	1	447	5	26781.1	0.0744382	-0.0063058	0.0821726	No	2.05469	stability	Startup
2	2	62	5	29036	0.0961495	0.00736607	0.106389	Yes	N/A	capture_baseline	Startup	nCov396(1.7ug/ml)	Kinetics	25	HBS-EP+Buffer	anti-human IgG( Fc)			2	2	62	5	28489.1	0.116825	0.0236049	0.120923	Yes	N/A	capture_baseline	Startup	nCov416(2ug/ml)	Kinetics	25	HBS-EP+Buffer	anti-human IgG( Fc)			2	2	62	5	27458	0.154535	0.0768973	0.0630948	Yes	N/A	capture_baseline	Startup
2	2	282	5	29364.6	0.12636	0.0239955	0.132058	No	328.566	capture_level	Startup	nCov396(1.7ug/ml)	Kinetics	25	HBS-EP+Buffer	anti-human IgG( Fc)			2	2	282	5	29222.9	0.205436	0.0953683	0.113859	No	733.788	capture_level	Startup	nCov416(2ug/ml)	Kinetics	25	HBS-EP+Buffer	anti-human IgG( Fc)			2	2	282	5	27685.1	0.171893	-0.0545759	0.154605	No	227.147	capture_level	Startup
2	2	327	5	29365.3	0.161622	0.0670759	0.113877	Yes	329.22	baseline	Startup	nCov396(1.7ug/ml)	Kinetics	25	HBS-EP+Buffer	anti-human IgG( Fc)			2	2	326	5	29225.7	0.1832	0.0811942	0.114502	Yes	736.623	baseline	Startup	nCov416(2ug/ml)	Kinetics	25	HBS-EP+Buffer	anti-human IgG( Fc)			2	2	327	5	27685.7	0.120532	0.0452009	0.0960271	Yes	227.743	baseline	Startup
2	2	417	5	29365.8	0.0816338	-0.0115513	0.0880133	No	0.566732	binding	Startup	nCov396(1.7ug/ml)	Kinetics	25	HBS-EP+Buffer	anti-human IgG( Fc)			2	2	416	5	29234.7	0.0500187	0.00279018	0.0556172	No	8.9528	binding	Startup	nCov416(2ug/ml)	Kinetics	25	HBS-EP+Buffer	anti-human IgG( Fc)			2	2	417	5	27710.4	0.205049	0.106696	0.0524473	No	24.6862	binding	Startup
2	2	447	5	29368	0.0752257	0.00814732	0.0823604	No	2.70182	stability	Startup	nCov396(1.7ug/ml)	Kinetics	25	HBS-EP+Buffer	anti-human IgG( Fc)			2	2	446	5	29233.2	0.0910028	0.0441406	0.0427512	No	7.47917	stability	Startup	nCov416(2ug/ml)	Kinetics	25	HBS-EP+Buffer	anti-human IgG( Fc)			2	2	447	5	27689.2	0.0813717	0.0327567	0.0598525	No	3.48861	stability	Startup
2	2-1	62	5	240.79	0.0355161	-0.0151786	0.0238493	Yes	N/A	capture_baseline	Startup	nCov396(1.7ug/ml)	Kinetics	25	HBS-EP+Buffer	anti-human IgG( Fc)			2	2-1	62	5	-3.59635	0.0812243	-0.0316964	0.0620591	Yes	N/A	capture_baseline	Startup	nCov416(2ug/ml)	Kinetics	25	HBS-EP+Buffer	anti-human IgG( Fc)			2	2-1	62	5	678.814	0.0625732	0.0129464	0.0645055	Yes	N/A	capture_baseline	Startup
2	2-1	282	5	566.446	0.0960856	0.0264753	0.0920539	No	325.656	capture_level	Startup	nCov396(1.7ug/ml)	Kinetics	25	HBS-EP+Buffer	anti-human IgG( Fc)			2	2-1	282	5	729.298	0.109481	0.0342337	0.0992744	No	732.894	capture_level	Startup	nCov416(2ug/ml)	Kinetics	25	HBS-EP+Buffer	anti-human IgG( Fc)			2	2-1	282	5	905.834	0.103288	-0.0100708	0.113543	No	227.02	capture_level	Startup
2	2-1	327	5	567.525	0.111214	0.0435547	0.0846246	Yes	326.735	baseline	Startup	nCov396(1.7ug/ml)	Kinetics	25	HBS-EP+Buffer	anti-human IgG( Fc)			2	2-1	326	5	731.695	0.160914	0.0592913	0.130333	Yes	735.292	baseline	Startup	nCov416(2ug/ml)	Kinetics	25	HBS-EP+Buffer	anti-human IgG( Fc)			2	2-1	327	5	906.688	0.112515	-0.00206124	0.125722	Yes	227.874	baseline	Startup
2	2-1	417	5	569.747	0.0920506	0.027846	0.0848485	No	2.22207	binding	Startup	nCov396(1.7ug/ml)	Kinetics	25	HBS-EP+Buffer	anti-human IgG( Fc)			2	2-1	416	5	736.841	0.087524	0.0423113	0.041752	No	5.14566	binding	Startup	nCov416(2ug/ml)	Kinetics	25	HBS-EP+Buffer	anti-human IgG( Fc)			2	2-1	417	5	909.027	0.0859991	0.0430751	0.033573	No	2.33833	binding	Startup
2	2-1	447	5	569.511	0.0664637	-0.00158343	0.0742348	No	1.98619	stability	Startup	nCov396(1.7ug/ml)	Kinetics	25	HBS-EP+Buffer	anti-human IgG( Fc)			2	2-1	446	5	737.469	0.0869191	0.0372419	0.0581009	No	5.77338	stability	Startup	nCov416(2ug/ml)	Kinetics	25	HBS-EP+Buffer	anti-human IgG( Fc)			2	2-1	447	5	908.094	0.0731316	0.0342756	0.0393124	No	1.40598	stability	Startup
3	1	62	5	28793.5	0.0624954	0.0189732	0.057508	Yes	N/A	capture_baseline	Startup	nCov396(1.7ug/ml)	Kinetics	25	HBS-EP+Buffer	anti-human IgG( Fc)			3	1	62	5	28492.8	0.114029	0.059654	0.0261601	Yes	N/A	capture_baseline	Startup	nCov416(2ug/ml)	Kinetics	25	HBS-EP+Buffer	anti-human IgG( Fc)			3	1	62	5	26778.7	0.209017	0.100949	0.10013	Yes	N/A	capture_baseline	Startup
3	1	282	5	28796.7	0.267732	-0.108817	0.194412	No	3.23828	capture_level	Startup	nCov396(1.7ug/ml)	Kinetics	25	HBS-EP+Buffer	anti-human IgG( Fc)			3	1	282	5	28493.8	0.165588	0.0137277	0.182893	No	0.989258	capture_level	Startup	nCov416(2ug/ml)	Kinetics	25	HBS-EP+Buffer	anti-human IgG( Fc)			3	1	282	5	26779	0.179503	0.000669643	0.200686	No	0.262044	capture_level	Startup
3	1	327	5	28796.4	0.120984	0.0344866	0.114425	Yes	2.9668	baseline	Startup	nCov396(1.7ug/ml)	Kinetics	25	HBS-EP+Buffer	anti-human IgG( Fc)			3	1	326	5	28494.3	0.142626	0.0214844	0.152997	Yes	1.53646	baseline	Startup	nCov416(2ug/ml)	Kinetics	25	HBS-EP+Buffer	anti-human IgG( Fc)			3	1	327	5	26779	0.0781482	0.0141183	0.0822306	Yes	0.269531	baseline	Startup
3	1	417	5	28799.7	0.0966856	0.0459263	0.0495707	No	3.26921	binding	Startup	nCov396(1.7ug/ml)	Kinetics	25	HBS-EP+Buffer	anti-human IgG( Fc)			3	1	416	5	28496.8	0.156864	-0.06875	0.100395	No	2.51595	binding	Startup	nCov416(2ug/ml)	Kinetics	25	HBS-EP+Buffer	anti-human IgG( Fc)			3	1	417	5	26800.4	0.0736344	0.0237165	0.0657016	No	21.4863	binding	Startup
3	1	447	5	28796.5	0.0973011	0.0234375	0.097114	No	0.0240885	stability	Startup	nCov396(1.7ug/ml)	Kinetics	25	HBS-EP+Buffer	anti-human IgG( Fc)			3	1	446	5	28495.5	0.102442	-0.0257812	0.101045	No	1.15202	stability	Startup	nCov416(2ug/ml)	Kinetics	25	HBS-EP+Buffer	anti-human IgG( Fc)			3	1	447	5	26780.1	0.114627	-0.0362723	0.103286	No	1.11491	stability	Startup
3	2	62	5	29029.3	0.0728872	0.00837054	0.0795873	Yes	N/A	capture_baseline	Startup	nCov396(1.7ug/ml)	Kinetics	25	HBS-EP+Buffer	anti-human IgG( Fc)			3	2	62	5	28488.8	0.0724673	0.0174107	0.0723752	Yes	N/A	capture_baseline	Startup	nCov416(2ug/ml)	Kinetics	25	HBS-EP+Buffer	anti-human IgG( Fc)			3	2	62	5	27468.8	0.170264	0.0825335	0.0802229	Yes	N/A	capture_baseline	Startup
3	2	282	5	29363.1	0.211684	-0.0553571	0.206411	No	333.74	capture_level	Startup	nCov396(1.7ug/ml)	Kinetics	25	HBS-EP+Buffer	anti-human IgG( Fc)			3	2	282	5	29226.4	0.203292	0.0782924	0.157613	No	737.618	capture_level	Startup	nCov416(2ug/ml)	Kinetics	25	HBS-EP+Buffer	anti-human IgG( Fc)			3	2	282	5	27697.5	0.156195	0.034096	0.159405	No	228.609	capture_level	Startup
3	2	327	5	29363.7	0.0870204	0.0268415	0.0794585	Yes	334.409	baseline	Startup	nCov396(1.7ug/ml)	Kinetics	25	HBS-EP+Buffer	anti-human IgG( Fc)			3	2	326	5	29229.4	0.191702	0.0759487	0.14388	Yes	740.571	baseline	Startup	nCov416(2ug/ml)	Kinetics	25	HBS-EP+Buffer	anti-human IgG( Fc)			3	2	327	5	27698.1	0.0962794	-0.0152902	0.102783	Yes	229.239	baseline	Startup
3	2	417	5	29369.2	0.157482	0.0799665	0.0549935	No	5.46419	binding	Startup	nCov396(1.7ug/ml)	Kinetics	25	HBS-EP+Buffer	anti-human IgG( Fc)			3	2	416	5	29237.1	0.0963566	-0.0126674	0.104421	No	7.74479	binding	Startup	nCov416(2ug/ml)	Kinetics	25	HBS-EP+Buffer	anti-human IgG( Fc)			3	2	417	5	27722	0.0534136	0.0259487	0.0249085	No	23.9385	binding	Startup
3	2	447	5	29365.9	0.137524	0.0553013	0.101298	No	2.12891	stability	Startup	nCov396(1.7ug/ml)	Kinetics	25	HBS-EP+Buffer	anti-human IgG( Fc)			3	2	446	5	29236.4	0.0986647	0.040904	0.0696306	No	7.05729	stability	Startup	nCov416(2ug/ml)	Kinetics	25	HBS-EP+Buffer	anti-human IgG( Fc)			3	2	447	5	27701	0.0962368	-0.0427455	0.059858	No	2.93099	stability	Startup
3	2-1	62	5	235.873	0.0473285	-0.0106027	0.0480434	Yes	N/A	capture_baseline	Startup	nCov396(1.7ug/ml)	Kinetics	25	HBS-EP+Buffer	anti-human IgG( Fc)			3	2-1	62	5	-3.98926	0.10559	-0.0422433	0.0782901	Yes	N/A	capture_baseline	Startup	nCov416(2ug/ml)	Kinetics	25	HBS-EP+Buffer	anti-human IgG( Fc)			3	2-1	62	5	690.151	0.102032	-0.0184152	0.107376	Yes	N/A	capture_baseline	Startup
3	2-1	282	5	566.327	0.142368	0.0228237	0.151844	No	330.454	capture_level	Startup	nCov396(1.7ug/ml)	Kinetics	25	HBS-EP+Buffer	anti-human IgG( Fc)			3	2-1	282	5	732.637	0.137828	0.0437047	0.124052	No	736.627	capture_level	Startup	nCov416(2ug/ml)	Kinetics	25	HBS-EP+Buffer	anti-human IgG( Fc)			3	2-1	282	5	918.468	0.180323	0.0440482	0.179323	No	228.317	capture_level	Startup
3	2-1	327	5	567.329	0.0920249	0.0066912	0.101931	Yes	331.456	baseline	Startup	nCov396(1.7ug/ml)	Kinetics	25	HBS-EP+Buffer	anti-human IgG( Fc)			3	2-1	326	5	735.039	0.154836	0.0548253	0.129682	Yes	739.028	baseline	Startup	nCov416(2ug/ml)	Kinetics	25	HBS-EP+Buffer	anti-human IgG( Fc)			3	2-1	327	5	919.134	0.109413	-0.0397234	0.0897808	Yes	228.983	baseline	Startup
3	2-1	417	5	569.525	0.103798	0.0458304	0.0654078	No	2.19615	binding	Startup	nCov396(1.7ug/ml)	Kinetics	25	HBS-EP+Buffer	anti-human IgG( Fc)			3	2-1	416	5	740.268	0.0974957	0.0475499	0.0446086	No	5.22884	binding	Startup	nCov416(2ug/ml)	Kinetics	25	HBS-EP+Buffer	anti-human IgG( Fc)			3	2-1	417	5	921.59	0.0288626	-0.0116699	0.0211067	No	2.45586	binding	Startup
3	2-1	447	5	569.427	0.138141	0.0616228	0.0850888	No	2.09837	stability	Startup	nCov396(1.7ug/ml)	Kinetics	25	HBS-EP+Buffer	anti-human IgG( Fc)			3	2-1	446	5	740.948	0.111134	0.0390363	0.0936565	No	5.90898	stability	Startup	nCov416(2ug/ml)	Kinetics	25	HBS-EP+Buffer	anti-human IgG( Fc)			3	2-1	447	5	920.931	0.0722001	-0.0109288	0.0774179	No	1.79714	stability	Startup
4	1	62	5	28791.4	0.182384	0.00496652	0.203646	Yes	N/A	capture_baseline	Sample	nCov396(1.7ug/ml)	Kinetics	25	N	anti-human IgG( Fc)	50000		4	1	62	5	28491.4	0.137639	0.0563058	0.0990464	Yes	N/A	capture_baseline	Sample	nCov416(2ug/ml)	Kinetics	25	N	anti-human IgG( Fc)	50000		4	1	62	5	26777.8	0.136816	0.0484933	0.114499	Yes	N/A	capture_baseline	Sample
4	1	282	5	28794.7	0.13453	-0.0549107	0.0971165	No	3.22559	capture_level	Sample	nCov396(1.7ug/ml)	Kinetics	25	N	anti-human IgG( Fc)	50000		4	1	282	5	28492.5	0.211756	-0.0811384	0.16507	No	1.06608	capture_level	Sample	nCov416(2ug/ml)	Kinetics	25	N	anti-human IgG( Fc)	50000		4	1	282	5	26778.2	0.212414	-0.102567	0.101856	No	0.401367	capture_level	Sample
4	1	324	5	28794.5	0.0909798	-0.0303571	0.079466	Yes	3.05436	baseline	Sample	nCov396(1.7ug/ml)	Kinetics	25	N	anti-human IgG( Fc)	50000		4	1	325	5	28493.1	0.137144	0.0663504	0.0651941	Yes	1.72331	baseline	Sample	nCov416(2ug/ml)	Kinetics	25	N	anti-human IgG( Fc)	50000		4	1	324	5	26778.2	0.0803302	0.0190848	0.0804529	Yes	0.343424	baseline	Sample
4	1	414	5	28852.8	0.0378926	0.000669643	0.0423421	No	58.3568	binding	Sample	nCov396(1.7ug/ml)	Kinetics	25	N	anti-human IgG( Fc)	50000		4	1	415	5	28567	0.148717	-0.0670201	0.0894129	No	73.8418	binding	Sample	nCov416(2ug/ml)	Kinetics	25	N	anti-human IgG( Fc)	50000		4	1	414	5	26851.3	0.131053	0.0383371	0.122632	No	73.1201	binding	Sample
4	1	444	5	28799.6	0.0659639	0.00803571	0.071809	No	5.08984	stability	Sample	nCov396(1.7ug/ml)	Kinetics	25	N	anti-human IgG( Fc)	50000		4	1	445	5	28494.3	0.0749043	0.0172991	0.0755252	No	1.19499	stability	Sample	nCov416(2ug/ml)	Kinetics	25	N	anti-human IgG( Fc)	50000		4	1	444	5	26779.8	0.0919723	-0.00915179	0.101031	No	1.65299	stability	Sample
4	2	62	5	29024	0.168855	0.00435268	0.188566	Yes	N/A	capture_baseline	Sample	nCov396(1.7ug/ml)	Kinetics	25	N	anti-human IgG( Fc)	50000		4	2	62	5	28487.2	0.123089	0.0586496	0.0623681	Yes	N/A	capture_baseline	Sample	nCov416(2ug/ml)	Kinetics	25	N	anti-human IgG( Fc)	50000		4	2	62	5	27479.7	0.174022	0.0797433	0.10017	Yes	N/A	capture_baseline	Sample
4	2	282	5	29361.7	0.12232	-0.0108259	0.13487	No	337.697	capture_level	Sample	nCov396(1.7ug/ml)	Kinetics	25	N	anti-human IgG( Fc)	50000		4	2	282	5	29227.3	0.144665	-0.0288504	0.150062	No	740.125	capture_level	Sample	nCov416(2ug/ml)	Kinetics	25	N	anti-human IgG( Fc)	50000		4	2	282	5	27706.8	0.143723	-0.0540737	0.114141	No	227.12	capture_level	Sample
4	2	324	5	29362.5	0.108446	-0.0151228	0.117047	Yes	338.489	baseline	Sample	nCov396(1.7ug/ml)	Kinetics	25	N	anti-human IgG( Fc)	50000		4	2	325	5	29230.2	0.21462	0.110491	0.064544	Yes	743.024	baseline	Sample	nCov416(2ug/ml)	Kinetics	25	N	anti-human IgG( Fc)	50000		4	2	324	5	27707.3	0.0596231	0.0176897	0.055449	Yes	227.678	baseline	Sample
4	2	414	5	29423.6	0.0731484	0.0350446	0.0362671	No	61.0544	binding	Sample	nCov396(1.7ug/ml)	Kinetics	25	N	anti-human IgG( Fc)	50000		4	2	415	5	29309.1	0.051995	-0.0047433	0.0572792	No	78.9424	binding	Sample	nCov416(2ug/ml)	Kinetics	25	N	anti-human IgG( Fc)	50000		4	2	414	5	27783.2	0.160943	0.0601563	0.128632	No	75.8109	binding	Sample
4	2	444	5	29370.3	0.0655506	-0.00234375	0.0731236	No	7.75423	stability	Sample	nCov396(1.7ug/ml)	Kinetics	25	N	anti-human IgG( Fc)	50000		4	2	445	5	29237.4	0.135557	0.0665179	0.0600978	No	7.21354	stability	Sample	nCov416(2ug/ml)	Kinetics	25	N	anti-human IgG( Fc)	50000		4	2	444	5	27710.8	0.119988	0.0162388	0.12978	No	3.46549	stability	Sample
4	2-1	62	5	232.618	0.0332701	-0.000613839	0.0371749	Yes	N/A	capture_baseline	Sample	nCov396(1.7ug/ml)	Kinetics	25	N	anti-human IgG( Fc)	50000		4	2-1	62	5	-4.23438	0.0620836	0.00234375	0.0692382	Yes	N/A	capture_baseline	Sample	nCov416(2ug/ml)	Kinetics	25	N	anti-human IgG( Fc)	50000		4	2-1	62	5	701.85	0.0702546	0.03125	0.0435566	Yes	N/A	capture_baseline	Sample
4	2-1	282	5	567.084	0.159231	0.0395979	0.157586	No	334.467	capture_level	Sample	nCov396(1.7ug/ml)	Kinetics	25	N	anti-human IgG( Fc)	50000		4	2-1	282	5	734.835	0.181747	0.0258039	0.195901	No	739.069	capture_level	Sample	nCov416(2ug/ml)	Kinetics	25	N	anti-human IgG( Fc)	50000		4	2-1	282	5	928.551	0.102129	0.025858	0.100562	No	226.701	capture_level	Sample
4	2-1	324	5	568.07	0.119622	-0.0033517	0.133558	Yes	335.452	baseline	Sample	nCov396(1.7ug/ml)	Kinetics	25	N	anti-human IgG( Fc)	50000		4	2-1	325	5	737.106	0.122243	0.0562971	0.069377	Yes	741.34	baseline	Sample	nCov416(2ug/ml)	Kinetics	25	N	anti-human IgG( Fc)	50000		4	2-1	324	5	929.186	0.0591807	0.0261928	0.0371001	Yes	227.336	baseline	Sample
4	2-1	414	5	570.767	0.0596865	0.0181065	0.0549433	No	2.69738	binding	Sample	nCov396(1.7ug/ml)	Kinetics	25	N	anti-human IgG( Fc)	50000		4	2-1	415	5	742.13	0.0908119	0.0389753	0.060519	No	5.02383	binding	Sample	nCov416(2ug/ml)	Kinetics	25	N	anti-human IgG( Fc)	50000		4	2-1	414	5	931.877	0.102451	0.0451172	0.0649206	No	2.69037	binding	Sample
4	2-1	444	5	570.723	0.068607	-0.0204572	0.063661	No	2.65307	stability	Sample	nCov396(1.7ug/ml)	Kinetics	25	N	anti-human IgG( Fc)	50000		4	2-1	445	5	743.094	0.0949342	0.0403128	0.0644648	No	5.98789	stability	Sample	nCov416(2ug/ml)	Kinetics	25	N	anti-human IgG( Fc)	50000		4	2-1	444	5	930.983	0.140689	0.0353673	0.138815	No	1.79727	stability	Sample
5	1	62	5	28791.1	0.0914565	0.0358259	0.0695707	Yes	N/A	capture_baseline	Sample	nCov396(1.7ug/ml)	Kinetics	25	N	anti-human IgG( Fc)	50000		5	1	62	5	28490.7	0.117431	0.0585379	0.0473883	Yes	N/A	capture_baseline	Sample	nCov416(2ug/ml)	Kinetics	25	N	anti-human IgG( Fc)	50000		5	1	62	5	26776.3	0.130128	0.0470424	0.107167	Yes	N/A	capture_baseline	Sample
5	1	282	5	28794.6	0.174326	-0.0674107	0.134558	No	3.41276	capture_level	Sample	nCov396(1.7ug/ml)	Kinetics	25	N	anti-human IgG( Fc)	50000		5	1	282	5	28491.8	0.0657945	-0.00725446	0.0719785	No	1.08366	capture_level	Sample	nCov416(2ug/ml)	Kinetics	25	N	anti-human IgG( Fc)	50000		5	1	282	5	26776.3	0.21418	-0.0979353	0.124013	No	-0.0351562	capture_level	Sample
5	1	325	5	28794.2	0.0809169	0.0290179	0.067086	Yes	3.04557	baseline	Sample	nCov396(1.7ug/ml)	Kinetics	25	N	anti-human IgG( Fc)	50000		5	1	324	5	28492.4	0.14117	0.0428571	0.129906	Yes	1.71126	baseline	Sample	nCov416(2ug/ml)	Kinetics	25	N	anti-human IgG( Fc)	50000		5	1	324	5	26776.3	0.105466	0.040625	0.081752	Yes	-0.0322266	baseline	Sample
5	1	415	5	28844	0.118652	0.0298549	0.11704	No	49.7673	binding	Sample	nCov396(1.7ug/ml)	Kinetics	25	N	anti-human IgG( Fc)	50000		5	1	414	5	28553	0.0791401	0.00725446	0.0871706	No	60.6543	binding	Sample	nCov416(2ug/ml)	Kinetics	25	N	anti-human IgG( Fc)	50000		5	1	414	5	26840.7	0.122818	0.0594866	0.0580837	No	64.4362	binding	Sample
5	1	445	5	28799.4	0.0735851	0.0225446	0.0674153	No	5.24674	stability	Sample	nCov396(1.7ug/ml)	Kinetics	25	N	anti-human IgG( Fc)	50000		5	1	444	5	28495.1	0.0569127	-0.0151228	0.0552111	No	2.73861	stability	Sample	nCov416(2ug/ml)	Kinetics	25	N	anti-human IgG( Fc)	50000		5	1	444	5	26781.7	0.136246	-0.0685826	0.0512395	No	5.40983	stability	Sample
5	2	62	5	29021.6	0.0805921	0.0183036	0.0815669	Yes	N/A	capture_baseline	Sample	nCov396(1.7ug/ml)	Kinetics	25	N	anti-human IgG( Fc)	50000		5	2	62	5	28486	0.0896908	0.0313616	0.0758453	Yes	N/A	capture_baseline	Sample	nCov416(2ug/ml)	Kinetics	25	N	anti-human IgG( Fc)	50000		5	2	62	5	27489.8	0.0869404	0.0212054	0.0864928	Yes	N/A	capture_baseline	Sample
5	2	282	5	29360.1	0.1193	-0.00697545	0.132581	No	338.53	capture_level	Sample	nCov396(1.7ug/ml)	Kinetics	25	N	anti-human IgG( Fc)	50000		5	2	282	5	29225.9	0.0778254	0.00708705	0.0857394	No	739.885	capture_level	Sample	nCov416(2ug/ml)	Kinetics	25	N	anti-human IgG( Fc)	50000		5	2	282	5	27716	0.173781	-0.0790737	0.101953	No	226.164	capture_level	Sample
5	2	325	5	29361.1	0.0967379	0.0372768	0.0749563	Yes	339.528	baseline	Sample	nCov396(1.7ug/ml)	Kinetics	25	N	anti-human IgG( Fc)	50000		5	2	324	5	29228.8	0.188409	0.0823661	0.12121	Yes	742.762	baseline	Sample	nCov416(2ug/ml)	Kinetics	25	N	anti-human IgG( Fc)	50000		5	2	324	5	27716.6	0.115008	0.0371094	0.102512	Yes	226.774	baseline	Sample
5	2	415	5	29418.9	0.0985554	0.0410714	0.0690032	No	57.8099	binding	Sample	nCov396(1.7ug/ml)	Kinetics	25	N	anti-human IgG( Fc)	50000		5	2	414	5	29297.2	0.100692	0.0362723	0.0831716	No	68.4635	binding	Sample	nCov416(2ug/ml)	Kinetics	25	N	anti-human IgG( Fc)	50000		5	2	414	5	27794.5	0.20594	0.102455	0.0841975	No	77.8877	binding	Sample
5	2	445	5	29374.5	0.12358	0.0533482	0.0814773	No	13.3346	stability	Sample	nCov396(1.7ug/ml)	Kinetics	25	N	anti-human IgG( Fc)	50000		5	2	444	5	29240.5	0.0583818	0.0231585	0.0437511	No	11.7373	stability	Sample	nCov416(2ug/ml)	Kinetics	25	N	anti-human IgG( Fc)	50000		5	2	444	5	27734.8	0.161704	-0.0810826	0.0626267	No	18.2057	stability	Sample
5	2-1	62	5	230.441	0.0447261	-0.0175223	0.0340187	Yes	N/A	capture_baseline	Sample	nCov396(1.7ug/ml)	Kinetics	25	N	anti-human IgG( Fc)	50000		5	2-1	62	5	-4.65462	0.0739965	-0.0271763	0.0601098	Yes	N/A	capture_baseline	Sample	nCov416(2ug/ml)	Kinetics	25	N	anti-human IgG( Fc)	50000		5	2-1	62	5	713.463	0.0542592	-0.0258371	0.0275595	Yes	N/A	capture_baseline	Sample
5	2-1	282	5	565.549	0.15438	0.0328805	0.158309	No	335.108	capture_level	Sample	nCov396(1.7ug/ml)	Kinetics	25	N	anti-human IgG( Fc)	50000		5	2-1	282	5	734.159	0.104279	-0.00407192	0.116276	No	738.814	capture_level	Sample	nCov416(2ug/ml)	Kinetics	25	N	anti-human IgG( Fc)	50000		5	2-1	282	5	939.621	0.106885	0.00576695	0.11889	No	226.158	capture_level	Sample
5	2-1	325	5	566.915	0.0644686	0.0299247	0.0357422	Yes	336.474	baseline	Sample	nCov396(1.7ug/ml)	Kinetics	25	N	anti-human IgG( Fc)	50000		5	2-1	324	5	736.432	0.143794	0.046514	0.127986	Yes	741.086	baseline	Sample	nCov416(2ug/ml)	Kinetics	25	N	anti-human IgG( Fc)	50000		5	2-1	324	5	940.27	0.116886	0.0303013	0.114285	Yes	226.807	baseline	Sample
5	2-1	415	5	574.996	0.0806147	0.0269235	0.0703711	No	8.08015	binding	Sample	nCov396(1.7ug/ml)	Kinetics	25	N	anti-human IgG( Fc)	50000		5	2-1	414	5	744.198	0.112235	0.0395612	0.0943319	No	7.76667	binding	Sample	nCov416(2ug/ml)	Kinetics	25	N	anti-human IgG( Fc)	50000		5	2-1	414	5	953.751	0.106228	0.0395595	0.0851989	No	13.4812	binding	Sample
5	2-1	445	5	574.987	0.113443	0.0506592	0.0697052	No	8.07111	stability	Sample	nCov396(1.7ug/ml)	Kinetics	25	N	anti-human IgG( Fc)	50000		5	2-1	444	5	745.399	0.0861914	0.0364729	0.058875	No	8.96765	stability	Sample	nCov416(2ug/ml)	Kinetics	25	N	anti-human IgG( Fc)	50000		5	2-1	444	5	953.013	0.0567981	0.00782296	0.0613579	No	12.7438	stability	Sample
6	1	62	5	28789.5	0.0903265	0.0233259	0.0884204	Yes	N/A	capture_baseline	Sample	nCov396(1.7ug/ml)	Kinetics	25	N	anti-human IgG( Fc)	50000		6	1	62	5	28490.1	0.172072	0.0882254	0.0543792	Yes	N/A	capture_baseline	Sample	nCov416(2ug/ml)	Kinetics	25	N	anti-human IgG( Fc)	50000		6	1	62	5	26775.7	0.0810641	0.0364955	0.0488576	Yes	N/A	capture_baseline	Sample
6	1	282	5	28792.4	0.163123	-0.0658482	0.119547	No	2.94857	capture_level	Sample	nCov396(1.7ug/ml)	Kinetics	25	N	anti-human IgG( Fc)	50000		6	1	282	5	28491	0.120088	-0.0607143	0.0435789	No	0.86556	capture_level	Sample	nCov416(2ug/ml)	Kinetics	25	N	anti-human IgG( Fc)	50000		6	1	282	5	26776.2	0.240972	-0.117299	0.111302	No	0.536458	capture_level	Sample
6	1	325	5	28792.4	0.0839401	0.00803571	0.0923305	Yes	2.93685	baseline	Sample	nCov396(1.7ug/ml)	Kinetics	25	N	anti-human IgG( Fc)	50000		6	1	325	5	28491.8	0.167094	0.0811384	0.0780905	Yes	1.74837	baseline	Sample	nCov416(2ug/ml)	Kinetics	25	N	anti-human IgG( Fc)	50000		6	1	325	5	26776.2	0.0937449	0.0339844	0.0770213	Yes	0.571289	baseline	Sample
6	1	415	5	28889.2	0.111687	-0.0514509	0.0633332	No	96.7839	binding	Sample	nCov396(1.7ug/ml)	Kinetics	25	N	anti-human IgG( Fc)	50000		6	1	415	5	28615	0.137362	-0.0690848	0.052009	No	123.15	binding	Sample	nCov416(2ug/ml)	Kinetics	25	N	anti-human IgG( Fc)	50000		6	1	415	5	26889.1	0.0834855	0.0180246	0.0853869	No	112.822	binding	Sample
6	1	445	5	28800.4	0.0558932	-0.0180246	0.0498366	No	8.00033	stability	Sample	nCov396(1.7ug/ml)	Kinetics	25	N	anti-human IgG( Fc)	50000		6	1	445	5	28496.1	0.107146	-0.0540737	0.0394726	No	4.22754	stability	Sample	nCov416(2ug/ml)	Kinetics	25	N	anti-human IgG( Fc)	50000		6	1	445	5	26785.4	0.158469	-0.080692	0.0538884	No	9.18457	stability	Sample
6	2	62	5	29022	0.114263	0.0244978	0.117023	Yes	N/A	capture_baseline	Sample	nCov396(1.7ug/ml)	Kinetics	25	N	anti-human IgG( Fc)	50000		6	2	62	5	28485.9	0.0821463	0.0294085	0.0682001	Yes	N/A	capture_baseline	Sample	nCov416(2ug/ml)	Kinetics	25	N	anti-human IgG( Fc)	50000		6	2	62	5	27502.7	0.0575476	0.0138951	0.0574018	Yes	N/A	capture_baseline	Sample
6	2	282	5	29361.6	0.17332	-0.0581473	0.150856	No	339.59	capture_level	Sample	nCov396(1.7ug/ml)	Kinetics	25	N	anti-human IgG( Fc)	50000		6	2	282	5	29228.2	0.0626143	0.00641741	0.068706	No	742.266	capture_level	Sample	nCov416(2ug/ml)	Kinetics	25	N	anti-human IgG( Fc)	50000		6	2	282	5	27729	0.190941	-0.0862165	0.114247	No	226.367	capture_level	Sample
6	2	325	5	29362.5	0.0841409	0.0334263	0.0629392	Yes	340.497	baseline	Sample	nCov396(1.7ug/ml)	Kinetics	25	N	anti-human IgG( Fc)	50000		6	2	325	5	29231.3	0.253531	0.121373	0.126088	Yes	745.372	baseline	Sample	nCov416(2ug/ml)	Kinetics	25	N	anti-human IgG( Fc)	50000		6	2	325	5	27729.6	0.105031	0.0459821	0.0673729	Yes	226.95	baseline	Sample
6	2	415	5	29471.1	0.124878	0.0558036	0.0766106	No	108.604	binding	Sample	nCov396(1.7ug/ml)	Kinetics	25	N	anti-human IgG( Fc)	50000		6	2	415	5	29365.2	0.0986715	0.0435268	0.0623	No	133.92	binding	Sample	nCov416(2ug/ml)	Kinetics	25	N	anti-human IgG( Fc)	50000		6	2	415	5	27865	0.256193	0.133873	0.0602911	No	135.364	binding	Sample
6	2	445	5	29383	0.0648646	-0.0200335	0.0591896	No	20.4993	stability	Sample	nCov396(1.7ug/ml)	Kinetics	25	N	anti-human IgG( Fc)	50000		6	2	445	5	29248.2	0.0437714	0.00513393	0.0477452	No	16.9105	stability	Sample	nCov416(2ug/ml)	Kinetics	25	N	anti-human IgG( Fc)	50000		6	2	445	5	27761.7	0.218074	-0.114565	0.044977	No	32.0537	stability	Sample
6	2-1	62	5	232.51	0.0544977	0.00117187	0.0608809	Yes	N/A	capture_baseline	Sample	nCov396(1.7ug/ml)	Kinetics	25	N	anti-human IgG( Fc)	50000		6	2-1	62	5	-4.15625	0.113018	-0.058817	0.0288338	Yes	N/A	capture_baseline	Sample	nCov416(2ug/ml)	Kinetics	25	N	anti-human IgG( Fc)	50000		6	2-1	62	5	727.019	0.0864634	-0.0226004	0.0843222	Yes	N/A	capture_baseline	Sample
6	2-1	282	5	569.123	0.148322	0.00124512	0.165809	No	336.613	capture_level	Sample	nCov396(1.7ug/ml)	Kinetics	25	N	anti-human IgG( Fc)	50000		6	2-1	282	5	737.234	0.137118	0.0478481	0.116126	No	741.391	capture_level	Sample	nCov416(2ug/ml)	Kinetics	25	N	anti-human IgG( Fc)	50000		6	2-1	282	5	952.796	0.0840325	0.0215733	0.0824055	No	225.777	capture_level	Sample
6	2-1	325	5	570.08	0.0849594	0.0190029	0.0862715	Yes	337.57	baseline	Sample	nCov396(1.7ug/ml)	Kinetics	25	N	anti-human IgG( Fc)	50000		6	2-1	325	5	739.512	0.137303	0.0603882	0.0872387	Yes	743.668	baseline	Sample	nCov416(2ug/ml)	Kinetics	25	N	anti-human IgG( Fc)	50000		6	2-1	325	5	953.412	0.0647847	0.00185024	0.072328	Yes	226.393	baseline	Sample
6	2-1	415	5	581.868	0.197287	0.0961339	0.0906651	No	11.788	binding	Sample	nCov396(1.7ug/ml)	Kinetics	25	N	anti-human IgG( Fc)	50000		6	2-1	415	5	750.207	0.20418	0.104478	0.0659963	No	10.6949	binding	Sample	nCov416(2ug/ml)	Kinetics	25	N	anti-human IgG( Fc)	50000		6	2-1	415	5	975.944	0.259821	0.137936	0.0338135	No	22.5313	binding	Sample
6	2-1	445	5	582.554	0.0471333	0.000263323	0.0526938	No	12.4738	stability	Sample	nCov396(1.7ug/ml)	Kinetics	25	N	anti-human IgG( Fc)	50000		6	2-1	445	5	752.141	0.0985667	0.0385795	0.0750508	No	12.629	stability	Sample	nCov416(2ug/ml)	Kinetics	25	N	anti-human IgG( Fc)	50000		6	2-1	445	5	976.207	0.0716984	-0.0330688	0.040516	No	22.7947	stability	Sample
7	1	62	5	28788.5	0.0374394	-0.00859375	0.0378026	Yes	N/A	capture_baseline	Sample	nCov396(1.7ug/ml)	Kinetics	25	N	anti-human IgG( Fc)	50000		7	1	62	5	28490.2	0.0642026	0.0213728	0.0561603	Yes	N/A	capture_baseline	Sample	nCov416(2ug/ml)	Kinetics	25	N	anti-human IgG( Fc)	50000		7	1	62	5	26776.2	0.0913042	0.0388951	0.0616599	Yes	N/A	capture_baseline	Sample
7	1	282	5	28791.6	0.218075	-0.0917411	0.150412	No	3.03711	capture_level	Sample	nCov396(1.7ug/ml)	Kinetics	25	N	anti-human IgG( Fc)	50000		7	1	282	5	28491.1	0.118881	-0.00881696	0.131627	No	0.970378	capture_level	Sample	nCov416(2ug/ml)	Kinetics	25	N	anti-human IgG( Fc)	50000		7	1	282	5	26776.5	0.280354	-0.140792	0.107354	No	0.314453	capture_level	Sample
7	1	325	5	28791.1	0.0973021	-0.0224888	0.0980917	Yes	2.6097	baseline	Sample	nCov396(1.7ug/ml)	Kinetics	25	N	anti-human IgG( Fc)	50000		7	1	325	5	28491.9	0.104852	0.0235491	0.106378	Yes	1.76139	baseline	Sample	nCov416(2ug/ml)	Kinetics	25	N	anti-human IgG( Fc)	50000		7	1	325	5	26776.4	0.156615	0.027846	0.16513	Yes	0.26888	baseline	Sample
7	1	415	5	28818.2	0.117224	0.0592634	0.0425583	No	27.0309	binding	Sample	nCov396(1.7ug/ml)	Kinetics	25	N	anti-human IgG( Fc)	50000		7	1	415	5	28512	0.0396585	0.00407366	0.0435132	No	20.0986	binding	Sample	nCov416(2ug/ml)	Kinetics	25	N	anti-human IgG( Fc)	50000		7	1	415	5	26826.2	0.0719827	0.00965402	0.0779046	No	49.8086	binding	Sample
7	1	445	5	28804.1	0.106531	-0.0554687	0.0269299	No	12.9964	stability	Sample	nCov396(1.7ug/ml)	Kinetics	25	N	anti-human IgG( Fc)	50000		7	1	445	5	28498.5	0.11025	-0.049442	0.0670762	No	6.5918	stability	Sample	nCov416(2ug/ml)	Kinetics	25	N	anti-human IgG( Fc)	50000		7	1	445	5	26791.1	0.408372	-0.212165	0.107347	No	14.6768	stability	Sample
7	2	62	5	29023.4	0.0508319	0.0186942	0.0412421	Yes	N/A	capture_baseline	Sample	nCov396(1.7ug/ml)	Kinetics	25	N	anti-human IgG( Fc)	50000		7	2	62	5	28486.2	0.040312	-0.00256696	0.0447493	Yes	N/A	capture_baseline	Sample	nCov416(2ug/ml)	Kinetics	25	N	anti-human IgG( Fc)	50000		7	2	62	5	27516.9	0.034241	0.0170201	0.0140781	Yes	N/A	capture_baseline	Sample
7	2	282	5	29363.9	0.176559	-0.0674107	0.13815	No	340.552	capture_level	Sample	nCov396(1.7ug/ml)	Kinetics	25	N	anti-human IgG( Fc)	50000		7	2	282	5	29228.2	0.116174	0.0399554	0.0994289	No	742.002	capture_level	Sample	nCov416(2ug/ml)	Kinetics	25	N	anti-human IgG( Fc)	50000		7	2	282	5	27740.3	0.237806	-0.110714	0.130622	No	223.394	capture_level	Sample
7	2	325	5	29364.6	0.0758054	-0.00245536	0.0845973	Yes	341.234	baseline	Sample	nCov396(1.7ug/ml)	Kinetics	25	N	anti-human IgG( Fc)	50000		7	2	325	5	29231.3	0.141206	0.059654	0.0967221	Yes	745.177	baseline	Sample	nCov416(2ug/ml)	Kinetics	25	N	anti-human IgG( Fc)	50000		7	2	325	5	27740.8	0.162065	0.0345982	0.166115	Yes	223.918	baseline	Sample
7	2	415	5	29412.1	0.475472	0.253181	0.0463953	No	47.5127	binding	Sample	nCov396(1.7ug/ml)	Kinetics	25	N	anti-human IgG( Fc)	50000		7	2	415	5	29269.4	0.370318	0.196987	0.0406553	No	38.0765	binding	Sample	nCov416(2ug/ml)	Kinetics	25	N	anti-human IgG( Fc)	50000		7	2	415	5	27825.9	0.526194	0.277121	0.10059	No	85.084	binding	Sample
7	2	445	5	29399.5	0.149224	-0.0732701	0.0659351	No	34.8753	stability	Sample	nCov396(1.7ug/ml)	Kinetics	25	N	anti-human IgG( Fc)	50000		7	2	445	5	29258.8	0.118761	0.0492746	0.0837133	No	27.4577	stability	Sample	nCov416(2ug/ml)	Kinetics	25	N	anti-human IgG( Fc)	50000		7	2	445	5	27793.8	0.389485	-0.206641	0.0530054	No	52.9613	stability	Sample
7	2-1	62	5	234.867	0.0660077	0.0272879	0.0467815	Yes	N/A	capture_baseline	Sample	nCov396(1.7ug/ml)	Kinetics	25	N	anti-human IgG( Fc)	50000		7	2-1	62	5	-4.00814	0.0528343	-0.0239397	0.0313365	Yes	N/A	capture_baseline	Sample	nCov416(2ug/ml)	Kinetics	25	N	anti-human IgG( Fc)	50000		7	2-1	62	5	740.779	0.067421	-0.021875	0.059904	Yes	N/A	capture_baseline	Sample
7	2-1	282	5	572.378	0.123683	0.00430385	0.137989	No	337.511	capture_level	Sample	nCov396(1.7ug/ml)	Kinetics	25	N	anti-human IgG( Fc)	50000		7	2-1	282	5	737.045	0.119454	0.0215803	0.125695	No	741.053	capture_level	Sample	nCov416(2ug/ml)	Kinetics	25	N	anti-human IgG( Fc)	50000		7	2-1	282	5	963.839	0.137084	-0.0274484	0.142105	No	223.06	capture_level	Sample
7	2-1	325	5	573.462	0.123329	0.0527431	0.0827174	Yes	338.595	baseline	Sample	nCov396(1.7ug/ml)	Kinetics	25	N	anti-human IgG( Fc)	50000		7	2-1	325	5	739.436	0.104371	0.0415667	0.077831	Yes	743.444	baseline	Sample	nCov416(2ug/ml)	Kinetics	25	N	anti-human IgG( Fc)	50000		7	2-1	325	5	964.435	0.136846	0.045391	0.119977	Yes	223.656	baseline	Sample
7	2-1	415	5	594.011	0.357197	0.190295	0.0325264	No	20.5495	binding	Sample	nCov396(1.7ug/ml)	Kinetics	25	N	anti-human IgG( Fc)	50000		7	2-1	415	5	757.391	0.341415	0.181824	0.0326861	No	17.9552	binding	Sample	nCov416(2ug/ml)	Kinetics	25	N	anti-human IgG( Fc)	50000		7	2-1	415	5	999.726	0.457992	0.239614	0.104911	No	35.2906	binding	Sample
7	2-1	445	5	595.343	0.0728251	-0.022515	0.0664197	No	21.8812	stability	Sample	nCov396(1.7ug/ml)	Kinetics	25	N	anti-human IgG( Fc)	50000		7	2-1	445	5	760.246	0.199553	0.0992589	0.0816879	No	20.8102	stability	Sample	nCov416(2ug/ml)	Kinetics	25	N	anti-human IgG( Fc)	50000		7	2-1	445	5	1002.59	0.0730358	0.0332502	0.0427889	No	38.1517	stability	Sample
8	1	62	5	28788.3	0.114917	0.0551339	0.0566435	Yes	N/A	capture_baseline	Sample	nCov396(1.7ug/ml)	Kinetics	25	N	anti-human IgG( Fc)	50000		8	1	62	5	28490.2	0.0659408	0.0248884	0.0522036	Yes	N/A	capture_baseline	Sample	nCov416(2ug/ml)	Kinetics	25	N	anti-human IgG( Fc)	50000		8	1	62	5	26778.4	0.116517	0.0601004	0.0341704	Yes	N/A	capture_baseline	Sample
8	1	282	5	28791.8	0.182627	-0.0354911	0.19021	No	3.45638	capture_level	Sample	nCov396(1.7ug/ml)	Kinetics	25	N	anti-human IgG( Fc)	50000		8	1	282	5	28491	0.146947	-0.0473772	0.13104	No	0.829102	capture_level	Sample	nCov416(2ug/ml)	Kinetics	25	N	anti-human IgG( Fc)	50000		8	1	282	5	26779.1	0.20263	-0.0936942	0.113654	No	0.655599	capture_level	Sample
8	1	326	5	28791.3	0.13251	0.0297433	0.134455	Yes	2.95801	baseline	Sample	nCov396(1.7ug/ml)	Kinetics	25	N	anti-human IgG( Fc)	50000		8	1	325	5	28491.6	0.0598896	-0.00368304	0.066514	Yes	1.44727	baseline	Sample	nCov416(2ug/ml)	Kinetics	25	N	anti-human IgG( Fc)	50000		8	1	325	5	26779	0.072296	0.0220424	0.0663906	Yes	0.620443	baseline	Sample
8	1	416	5	28940.9	0.12253	0.0632254	0.0357525	No	149.569	binding	Sample	nCov396(1.7ug/ml)	Kinetics	25	N	anti-human IgG( Fc)	50000		8	1	415	5	28662.3	0.0936961	-0.0449219	0.0463147	No	170.688	binding	Sample	nCov416(2ug/ml)	Kinetics	25	N	anti-human IgG( Fc)	50000		8	1	415	5	26947.7	0.182758	-0.0865513	0.0947468	No	168.714	binding	Sample
8	1	446	5	28811.6	0.157024	-0.0751116	0.0783465	No	20.346	stability	Sample	nCov396(1.7ug/ml)	Kinetics	25	N	anti-human IgG( Fc)	50000		8	1	445	5	28500.7	0.137412	-0.0666295	0.0646527	No	9.13672	stability	Sample	nCov416(2ug/ml)	Kinetics	25	N	anti-human IgG( Fc)	50000		8	1	445	5	26801.4	0.69146	-0.366071	0.106582	No	22.3291	stability	Sample
8	2	62	5	29028.3	0.115658	0.0578125	0.0458095	Yes	N/A	capture_baseline	Sample	nCov396(1.7ug/ml)	Kinetics	25	N	anti-human IgG( Fc)	50000		8	2	62	5	28488	0.0660679	0.0223214	0.0572397	Yes	N/A	capture_baseline	Sample	nCov416(2ug/ml)	Kinetics	25	N	anti-human IgG( Fc)	50000		8	2	62	5	27533.6	0.0337924	0.0137835	0.0244178	Yes	N/A	capture_baseline	Sample
8	2	282	5	29368.1	0.175819	-0.0335937	0.183583	No	339.773	capture_level	Sample	nCov396(1.7ug/ml)	Kinetics	25	N	anti-human IgG( Fc)	50000		8	2	282	5	29228.4	0.111068	0.0185268	0.117977	No	740.435	capture_level	Sample	nCov416(2ug/ml)	Kinetics	25	N	anti-human IgG( Fc)	50000		8	2	282	5	27756.2	0.208569	-0.0924665	0.130268	No	222.598	capture_level	Sample
8	2	326	5	29368.6	0.112484	0.0265625	0.112822	Yes	340.324	baseline	Sample	nCov396(1.7ug/ml)	Kinetics	25	N	anti-human IgG( Fc)	50000		8	2	325	5	29231.1	0.104597	0.0428571	0.0750998	Yes	743.065	baseline	Sample	nCov416(2ug/ml)	Kinetics	25	N	anti-human IgG( Fc)	50000		8	2	325	5	27756.8	0.0568809	0.0248326	0.0366936	Yes	223.165	baseline	Sample
8	2	416	5	29556.2	0.861541	0.460379	0.0232038	No	187.529	binding	Sample	nCov396(1.7ug/ml)	Kinetics	25	N	anti-human IgG( Fc)	50000		8	2	415	5	29429.2	0.584074	0.312109	0.0158086	No	198.137	binding	Sample	nCov416(2ug/ml)	Kinetics	25	N	anti-human IgG( Fc)	50000		8	2	415	5	27986.1	0.413172	0.217243	0.0831418	No	229.313	binding	Sample
8	2	446	5	29431.5	0.110269	-0.0485491	0.0699071	No	62.8483	stability	Sample	nCov396(1.7ug/ml)	Kinetics	25	N	anti-human IgG( Fc)	50000		8	2	445	5	29273.8	0.0660029	-0.0101563	0.0706697	No	42.7207	stability	Sample	nCov416(2ug/ml)	Kinetics	25	N	anti-human IgG( Fc)	50000		8	2	445	5	27841.8	0.73369	-0.391964	0.0267981	No	85.0557	stability	Sample
8	2-1	62	5	239.973	0.0648485	0.00267857	0.072286	Yes	N/A	capture_baseline	Sample	nCov396(1.7ug/ml)	Kinetics	25	N	anti-human IgG( Fc)	50000		8	2-1	62	5	-2.14648	0.0449643	-0.00256696	0.0499841	Yes	N/A	capture_baseline	Sample	nCov416(2ug/ml)	Kinetics	25	N	anti-human IgG( Fc)	50000		8	2-1	62	5	755.184	0.0940101	-0.046317	0.0407657	Yes	N/A	capture_baseline	Sample
8	2-1	282	5	576.279	0.111245	-0.02707	0.11074	No	336.306	capture_level	Sample	nCov396(1.7ug/ml)	Kinetics	25	N	anti-human IgG( Fc)	50000		8	2-1	282	5	737.433	0.0992277	0.037582	0.0782842	No	739.579	capture_level	Sample	nCov416(2ug/ml)	Kinetics	25	N	anti-human IgG( Fc)	50000		8	2-1	282	5	977.106	0.108188	-0.029977	0.103437	No	221.922	capture_level	Sample
8	2-1	326	5	577.348	0.152174	0.0216954	0.163972	Yes	337.376	baseline	Sample	nCov396(1.7ug/ml)	Kinetics	25	N	anti-human IgG( Fc)	50000		8	2-1	325	5	739.476	0.101295	0.0503592	0.0416007	Yes	741.623	baseline	Sample	nCov416(2ug/ml)	Kinetics	25	N	anti-human IgG( Fc)	50000		8	2-1	325	5	977.721	0.080867	0.0219151	0.0779304	Yes	222.538	baseline	Sample
8	2-1	416	5	615.348	0.71306	0.380781	0.03491	No	37.9993	binding	Sample	nCov396(1.7ug/ml)	Kinetics	25	N	anti-human IgG( Fc)	50000		8	2-1	415	5	766.886	0.694487	0.371066	0.0222893	No	27.4097	binding	Sample	nCov416(2ug/ml)	Kinetics	25	N	anti-human IgG( Fc)	50000		8	2-1	415	5	1038.28	0.540708	0.286161	0.0848339	No	60.5594	binding	Sample
8	2-1	446	5	619.798	0.0822793	0.0171962	0.0846678	No	42.4494	stability	Sample	nCov396(1.7ug/ml)	Kinetics	25	N	anti-human IgG( Fc)	50000		8	2-1	445	5	773.02	0.139055	0.0528268	0.109368	No	33.5439	stability	Sample	nCov416(2ug/ml)	Kinetics	25	N	anti-human IgG( Fc)	50000		8	2-1	445	5	1040.23	0.074173	-0.0150042	0.0767602	No	62.5039	stability	Sample
9	1	62	5	28788.7	0.11356	0.053404	0.0603512	Yes	N/A	capture_baseline	Sample	nCov396(1.7ug/ml)	Kinetics	25	N	anti-human IgG( Fc)	50000		9	1	62	5	28490.1	0.0967329	0.0368862	0.0757892	Yes	N/A	capture_baseline	Sample	nCov416(2ug/ml)	Kinetics	25	N	anti-human IgG( Fc)	50000		9	1	62	5	26780.8	0.143307	0.0541295	0.113368	Yes	N/A	capture_baseline	Sample
9	1	282	5	28792.1	0.159677	-0.0271205	0.169272	No	3.3877	capture_level	Sample	nCov396(1.7ug/ml)	Kinetics	25	N	anti-human IgG( Fc)	50000		9	1	282	5	28491.1	0.138498	0.00747768	0.154054	No	0.982096	capture_level	Sample	nCov416(2ug/ml)	Kinetics	25	N	anti-human IgG( Fc)	50000		9	1	282	5	26781.6	0.124841	-0.038058	0.114651	No	0.869141	capture_level	Sample
9	1	326	5	28791.8	0.0938263	-0.0314174	0.081767	Yes	3.13086	baseline	Sample	nCov396(1.7ug/ml)	Kinetics	25	N	anti-human IgG( Fc)	50000		9	1	326	5	28491.7	0.0624099	0.0155134	0.0617724	Yes	1.66634	baseline	Sample	nCov416(2ug/ml)	Kinetics	25	N	anti-human IgG( Fc)	50000		9	1	326	5	26781.5	0.127888	-0.0111607	0.141065	Yes	0.707682	baseline	Sample
9	1	416	5	28848.3	0.428363	0.22154	0.121008	No	56.4613	binding	Sample	nCov396(1.7ug/ml)	Kinetics	25	N	anti-human IgG( Fc)	50000		9	1	416	5	28662.4	0.0938069	-0.0397321	0.0639775	No	170.706	binding	Sample	nCov416(2ug/ml)	Kinetics	25	N	anti-human IgG( Fc)	50000		9	1	416	5	26918.2	0.414693	0.220201	0.053163	No	136.757	binding	Sample
9	1	446	5	28825.9	0.450414	-0.237054	0.0879792	No	34.0615	stability	Sample	nCov396(1.7ug/ml)	Kinetics	25	N	anti-human IgG( Fc)	50000		9	1	446	5	28504.6	0.137417	-0.0703683	0.0440508	No	12.9033	stability	Sample	nCov416(2ug/ml)	Kinetics	25	N	anti-human IgG( Fc)	50000		9	1	446	5	26837.9	2.23697	-1.19275	0.17605	No	56.4069	stability	Sample
9	2	62	5	29039.3	0.123526	0.05625	0.0723237	Yes	N/A	capture_baseline	Sample	nCov396(1.7ug/ml)	Kinetics	25	N	anti-human IgG( Fc)	50000		9	2	62	5	28489.5	0.0423495	0.0188058	0.0263552	Yes	N/A	capture_baseline	Sample	nCov416(2ug/ml)	Kinetics	25	N	anti-human IgG( Fc)	50000		9	2	62	5	27554.3	0.126138	0.0268415	0.12937	Yes	N/A	capture_baseline	Sample
9	2	282	5	29379.8	0.139178	-0.00139509	0.155579	No	340.458	capture_level	Sample	nCov396(1.7ug/ml)	Kinetics	25	N	anti-human IgG( Fc)	50000		9	2	282	5	29232.1	0.171162	0.075279	0.108756	No	742.598	capture_level	Sample	nCov416(2ug/ml)	Kinetics	25	N	anti-human IgG( Fc)	50000		9	2	282	5	27774.8	0.159079	-0.0577009	0.130639	No	220.502	capture_level	Sample
9	2	326	5	29380.5	0.0507662	-0.0123884	0.0504982	Yes	341.203	baseline	Sample	nCov396(1.7ug/ml)	Kinetics	25	N	anti-human IgG( Fc)	50000		9	2	326	5	29235.1	0.168715	0.0825893	0.0757565	Yes	745.597	baseline	Sample	nCov416(2ug/ml)	Kinetics	25	N	anti-human IgG( Fc)	50000		9	2	326	5	27775.2	0.0771954	0.0223772	0.0725133	Yes	220.926	baseline	Sample
9	2	416	5	29505.5	1.69463	0.904464	0.103504	No	125.031	binding	Sample	nCov396(1.7ug/ml)	Kinetics	25	N	anti-human IgG( Fc)	50000		9	2	416	5	29454.2	0.999721	0.532757	0.0868816	No	219.06	binding	Sample	nCov416(2ug/ml)	Kinetics	25	N	anti-human IgG( Fc)	50000		9	2	416	5	28004.9	1.0003	0.534096	0.0523677	No	229.689	binding	Sample
9	2	446	5	29489.9	0.379091	-0.199665	0.0722678	No	109.432	stability	Sample	nCov396(1.7ug/ml)	Kinetics	25	N	anti-human IgG( Fc)	50000		9	2	446	5	29304	0.0592106	-0.0237723	0.0437031	No	68.8743	stability	Sample	nCov416(2ug/ml)	Kinetics	25	N	anti-human IgG( Fc)	50000		9	2	446	5	27929.4	2.31993	-1.23901	0.106607	No	154.198	stability	Sample
9	2-1	62	5	250.618	0.0241246	0.00284598	0.026307	Yes	N/A	capture_baseline	Sample	nCov396(1.7ug/ml)	Kinetics	25	N	anti-human IgG( Fc)	50000		9	2-1	62	5	-0.521484	0.0728073	-0.0180804	0.0720829	Yes	N/A	capture_baseline	Sample	nCov416(2ug/ml)	Kinetics	25	N	anti-human IgG( Fc)	50000		9	2-1	62	5	773.545	0.0588201	-0.0272879	0.0326648	Yes	N/A	capture_baseline	Sample
9	2-1	282	5	587.677	0.119518	-0.00584891	0.133064	No	337.059	capture_level	Sample	nCov396(1.7ug/ml)	Kinetics	25	N	anti-human IgG( Fc)	50000		9	2-1	282	5	741.139	0.126145	0.0418509	0.11058	No	741.661	capture_level	Sample	nCov416(2ug/ml)	Kinetics	25	N	anti-human IgG( Fc)	50000		9	2-1	282	5	993.163	0.113374	-0.0321969	0.107387	No	219.617	capture_level	Sample
9	2-1	326	5	588.658	0.0895356	0.0318534	0.0747111	Yes	338.04	baseline	Sample	nCov396(1.7ug/ml)	Kinetics	25	N	anti-human IgG( Fc)	50000		9	2-1	326	5	743.431	0.105657	0.0469884	0.0655341	Yes	743.952	baseline	Sample	nCov416(2ug/ml)	Kinetics	25	N	anti-human IgG( Fc)	50000		9	2-1	326	5	993.758	0.0676852	0.0315622	0.0369914	Yes	220.213	baseline	Sample
9	2-1	416	5	657.382	1.23335	0.658555	0.0634806	No	68.7249	binding	Sample	nCov396(1.7ug/ml)	Kinetics	25	N	anti-human IgG( Fc)	50000		9	2-1	416	5	791.737	1.06409	0.566802	0.0990709	No	48.3058	binding	Sample	nCov416(2ug/ml)	Kinetics	25	N	anti-human IgG( Fc)	50000		9	2-1	416	5	1086.84	0.564867	0.30128	0.0415422	No	93.0796	binding	Sample
9	2-1	446	5	663.917	0.121567	0.0616943	0.0426732	No	75.2596	stability	Sample	nCov396(1.7ug/ml)	Kinetics	25	N	anti-human IgG( Fc)	50000		9	2-1	446	5	799.334	0.112617	0.054902	0.0516331	No	55.9034	stability	Sample	nCov416(2ug/ml)	Kinetics	25	N	anti-human IgG( Fc)	50000		9	2-1	446	5	1090.83	0.0311949	0.00990862	0.028051	No	97.0705	stability	Sample
10	1	62	5	28789.9	0.148971	0.0667411	0.0908439	Yes	N/A	capture_baseline	Sample	nCov396(1.7ug/ml)	Kinetics	25	N	anti-human IgG( Fc)	50000		10	1	62	5	28490.2	0.151248	0.0117188	0.167315	Yes	N/A	capture_baseline	Sample	nCov416(2ug/ml)	Kinetics	25	N	anti-human IgG( Fc)	50000		10	1	62	5	26783.6	0.198115	0.100112	0.0722101	Yes	N/A	capture_baseline	Sample
10	1	282	5	28793.3	0.178762	-0.0914062	0.058235	No	3.3737	capture_level	Sample	nCov396(1.7ug/ml)	Kinetics	25	N	anti-human IgG( Fc)	50000		10	1	282	5	28490.9	0.0976826	-0.0171317	0.103166	No	0.734049	capture_level	Sample	nCov416(2ug/ml)	Kinetics	25	N	anti-human IgG( Fc)	50000		10	1	282	5	26784.4	0.135928	-0.0585379	0.0900213	No	0.800456	capture_level	Sample
10	1	325	5	28793.2	0.110191	0.0432478	0.0836339	Yes	3.23014	baseline	Sample	nCov396(1.7ug/ml)	Kinetics	25	N	anti-human IgG( Fc)	50000		10	1	326	5	28491.4	0.124733	0.0556362	0.0768488	Yes	1.25033	baseline	Sample	nCov416(2ug/ml)	Kinetics	25	N	anti-human IgG( Fc)	50000		10	1	325	5	26784.2	0.136825	0.0335937	0.135882	Yes	0.508464	baseline	Sample
10	1	415	5	28825.1	0.215989	0.112444	0.0547532	No	31.8906	binding	Sample	nCov396(1.7ug/ml)	Kinetics	25	N	anti-human IgG( Fc)	50000		10	1	416	5	28518.7	0.0612967	0.0237165	0.0472841	No	27.3262	binding	Sample	nCov416(2ug/ml)	Kinetics	25	N	anti-human IgG( Fc)	50000		10	1	415	5	26839.1	0.0850361	0.0417411	0.0376336	No	54.9355	binding	Sample
10	1	445	5	28804.9	0.161757	-0.0643415	0.12081	No	11.7259	stability	Sample	nCov396(1.7ug/ml)	Kinetics	25	N	anti-human IgG( Fc)	50000		10	1	446	5	28498.2	0.113841	-0.0378906	0.0995924	No	6.82161	stability	Sample	nCov416(2ug/ml)	Kinetics	25	N	anti-human IgG( Fc)	50000		10	1	445	5	26798	0.400225	-0.212388	0.0536096	No	13.8678	stability	Sample
10	2	62	5	29059.2	0.140714	0.0681362	0.0666286	Yes	N/A	capture_baseline	Sample	nCov396(1.7ug/ml)	Kinetics	25	N	anti-human IgG( Fc)	50000		10	2	62	5	28493.3	0.145768	0.0446987	0.133489	Yes	N/A	capture_baseline	Sample	nCov416(2ug/ml)	Kinetics	25	N	anti-human IgG( Fc)	50000		10	2	62	5	27581	0.180811	0.0928013	0.0564604	Yes	N/A	capture_baseline	Sample
10	2	282	5	29398.9	0.137072	-0.0632254	0.0774405	No	339.744	capture_level	Sample	nCov396(1.7ug/ml)	Kinetics	25	N	anti-human IgG( Fc)	50000		10	2	282	5	29236.4	0.0702297	0.0246094	0.0592931	No	743.126	capture_level	Sample	nCov416(2ug/ml)	Kinetics	25	N	anti-human IgG( Fc)	50000		10	2	282	5	27800.7	0.077511	-0.0368862	0.0394635	No	219.692	capture_level	Sample
10	2	325	5	29399.8	0.173341	0.0833705	0.084556	Yes	340.638	baseline	Sample	nCov396(1.7ug/ml)	Kinetics	25	N	anti-human IgG( Fc)	50000		10	2	326	5	29239.3	0.193313	0.0924107	0.0966995	Yes	746.006	baseline	Sample	nCov416(2ug/ml)	Kinetics	25	N	anti-human IgG( Fc)	50000		10	2	325	5	27801.2	0.121601	0.0252232	0.1253	Yes	220.152	baseline	Sample
10	2	415	5	29452.9	0.592553	0.315792	0.0510157	No	53.0771	binding	Sample	nCov396(1.7ug/ml)	Kinetics	25	N	anti-human IgG( Fc)	50000		10	2	416	5	29283.8	0.399926	0.209766	0.0861326	No	44.4645	binding	Sample	nCov416(2ug/ml)	Kinetics	25	N	anti-human IgG( Fc)	50000		10	2	415	5	27888.9	0.534442	0.282924	0.0826632	No	87.7624	binding	Sample
10	2	445	5	29434.3	0.169603	-0.0514509	0.156125	No	34.5482	stability	Sample	nCov396(1.7ug/ml)	Kinetics	25	N	anti-human IgG( Fc)	50000		10	2	446	5	29266.3	0.0584112	0.0135045	0.0588809	No	27.0163	stability	Sample	nCov416(2ug/ml)	Kinetics	25	N	anti-human IgG( Fc)	50000		10	2	445	5	27850.9	0.40276	-0.210491	0.0944914	No	49.6816	stability	Sample
10	2-1	62	5	269.229	0.0510273	0.00139509	0.0569756	Yes	N/A	capture_baseline	Sample	nCov396(1.7ug/ml)	Kinetics	25	N	anti-human IgG( Fc)	50000		10	2-1	62	5	3.15007	0.0793115	0.0329799	0.0557163	Yes	N/A	capture_baseline	Sample	nCov416(2ug/ml)	Kinetics	25	N	anti-human IgG( Fc)	50000		10	2-1	62	5	797.387	0.082702	-0.00731027	0.0911906	Yes	N/A	capture_baseline	Sample
10	2-1	282	5	605.588	0.096665	-0.0189645	0.100532	No	336.359	capture_level	Sample	nCov396(1.7ug/ml)	Kinetics	25	N	anti-human IgG( Fc)	50000		10	2-1	282	5	745.513	0.0916628	0.0406965	0.0570674	No	742.363	capture_level	Sample	nCov416(2ug/ml)	Kinetics	25	N	anti-human IgG( Fc)	50000		10	2-1	282	5	1016.27	0.0680646	-0.000851004	0.0760777	No	218.883	capture_level	Sample
10	2-1	325	5	606.652	0.120151	0.0611869	0.0408171	Yes	337.423	baseline	Sample	nCov396(1.7ug/ml)	Kinetics	25	N	anti-human IgG( Fc)	50000		10	2-1	326	5	747.919	0.143599	0.0563982	0.108903	Yes	744.769	baseline	Sample	nCov416(2ug/ml)	Kinetics	25	N	anti-human IgG( Fc)	50000		10	2-1	325	5	1017.06	0.0823105	0.00927734	0.0899568	Yes	219.673	baseline	Sample
10	2-1	415	5	627.879	0.414718	0.220126	0.0547405	No	21.2272	binding	Sample	nCov396(1.7ug/ml)	Kinetics	25	N	anti-human IgG( Fc)	50000		10	2-1	416	5	765.062	0.35845	0.187857	0.0788187	No	17.1423	binding	Sample	nCov416(2ug/ml)	Kinetics	25	N	anti-human IgG( Fc)	50000		10	2-1	415	5	1049.9	0.433574	0.228774	0.0775012	No	32.8366	binding	Sample
10	2-1	445	5	629.413	0.155753	0.0158779	0.170941	No	22.7606	stability	Sample	nCov396(1.7ug/ml)	Kinetics	25	N	anti-human IgG( Fc)	50000		10	2-1	446	5	768.076	0.127723	0.061377	0.0625316	No	20.1564	stability	Sample	nCov416(2ug/ml)	Kinetics	25	N	anti-human IgG( Fc)	50000		10	2-1	445	5	1052.71	0.0777044	0.0243304	0.0704103	No	35.6468	stability	Sample
[truncated: 114 more columns]

## Sheet: Figure 4b-1
health-110
well A-H: C2 concentration (μM)			120	90	60	45	30	15	7.5	3.75
well 1-3: Health-110; 4-6: Health-110+ SARS-CoV-2 N; 7-9: Negative Ctrl
Well	MeasTime	Signal
A01	0.000404005	4514
A01	0.000836701	5042
A01	0.0012694	5074
A01	0.00170218	5185
A01	0.00213493	5077
A01	0.00256762	5123
A01	0.00300043	5082
A01	0.00343317	5040
A01	0.00386594	5062
A01	0.0042986	5117
A01	0.0047313	5035
A01	0.00516394	5169
A01	0.00559669	5066
A01	0.00602942	5112
A01	0.00646209	5075
A01	0.00689486	5033
A01	0.00732758	5063
A01	0.00776049	5055
A01	0.00819328	5153
A01	0.00862612	5205
A01	0.00905896	5242
A01	0.00949168	5272
A01	0.00992449	5195
A01	0.0103572	5237
A01	0.01079	5238
A01	0.0112227	5202
A01	0.0116555	5142
A01	0.0120881	5195
A01	0.0125209	5207
A01	0.0129537	5108
A01	0.0133866	5288
A01	0.0138194	5322
A01	0.014252	5103
A01	0.0146845	5360
A01	0.0151172	5267
A01	0.0155499	5328
A01	0.0159825	5195
A01	0.0164152	5324
A01	0.016848	5371
A01	0.0172806	5242
A01	0.0177134	5311
A01	0.0181461	5349
A01	0.0185787	5194
A01	0.0190114	5200
A01	0.0194441	5218
A01	0.0198768	5292
A01	0.0203095	5364
A01	0.0207422	5388
A01	0.0211749	5372
A01	0.0216075	5319
A01	0.0220402	5389
A01	0.0224729	5381
A01	0.0229056	5423
A01	0.0233383	5423
A01	0.0237711	5464
A01	0.0242038	5369
A01	0.0246365	5344
A01	0.0250692	5324
A01	0.025502	5372
A01	0.0259345	5436
A01	0.0263672	5514
A01	0.0267998	5424
A01	0.0272327	5535
A01	0.0276654	5321
A01	0.028098	5304
A01	0.0285308	5521
A01	0.0289634	5503
A01	0.0293962	5391
A01	0.0298289	5482
A01	0.0302617	5594
A01	0.0306943	5459
A01	0.0311271	5512
A01	0.0315598	5453
A01	0.0319926	5404
A01	0.0324253	5507
A01	0.032858	5587
A01	0.0332906	5491
A01	0.0337235	5517
A01	0.0341563	5389
A01	0.0345889	5409
A01	0.0350216	5417
A01	0.0354542	5542
A01	0.0358869	5353
A01	0.0363196	5574
A01	0.0367523	5474
A01	0.0371849	5506
A01	0.0376176	5441
A01	0.0380502	5332
A01	0.0384829	5430
A01	0.0389156	5454
A01	0.0393483	5537
A01	0.0397809	5407
A01	0.0402135	5641
A01	0.0406462	5442
A01	0.0410789	5547
A01	0.0415116	5424
A01	0.0419443	5440
A01	0.042377	5524
A01	0.0428096	5542
A01	0.0432423	5326
A01	0.043675	5605
A01	0.0441077	5511
A01	0.0445404	5522
A01	0.0449732	5647
A01	0.045406	5493
A01	0.0458388	5515
A01	0.0462715	5582
A01	0.0467041	5695
A01	0.0471367	5585
A01	0.0475694	5566
A01	0.0480021	5624
A01	0.048435	5664
A01	0.0488677	5536
A01	0.0493003	5571
A01	0.0497332	5636
A01	0.0501661	5568
A01	0.0505988	5573
A01	0.0510315	5570
A01	0.0514642	5550
A01	0.051897	5541
A01	0.0523297	5517
A01	0.0527625	5599
A01	0.0531951	5783
A01	0.0536278	5620
A01	0.0540606	5566
A01	0.0544934	5436
A01	0.0549262	5546
A01	0.055359	5591
A01	0.0557916	5556
A01	0.0562244	5526
A01	0.0566571	5712
A01	0.0570898	5646
A01	0.0575225	5667
A01	0.0579551	5505
A01	0.0583877	5637
A01	0.0588205	5469
A01	0.0592532	5650
A01	0.0596859	5519
A01	0.0601186	5620
A01	0.0605513	5551
A01	0.060984	5731
A01	0.0614166	5660
A01	0.0618494	5611
A01	0.0622822	5651
A01	0.0627149	5667
A01	0.0631477	5701
A01	0.0635805	5485
A01	0.0640133	5561
A01	0.064446	5589
A01	0.0648787	5598
A01	0.0653114	5630
A01	0.0657442	5585
A01	0.0661769	5666
A01	0.0666095	5603
A01	0.0670422	5651
A01	0.0674749	5630
A01	0.0679075	5654
A01	0.0683404	5834
A02	0.000408194	4519
A02	0.000840903	5094
A02	0.0012736	4994
A02	0.00170638	4858
A02	0.00213912	5199
A02	0.00257181	4960
A02	0.00300463	4991
A02	0.00343738	4967
A02	0.00387014	5021
A02	0.0043028	5087
A02	0.00473551	4936
A02	0.00516814	5010
A02	0.00560089	4913
A02	0.00603361	4951
A02	0.0064663	4840
A02	0.00689906	5022
A02	0.00733179	4898
A02	0.0077647	4857
A02	0.00819748	4924
A02	0.00863034	5088
A02	0.00906316	5171
A02	0.00949587	5101
A02	0.00992869	5062
A02	0.0103614	5139
A02	0.0107942	5081
A02	0.0112269	5094
A02	0.0116597	5280
A02	0.0120923	5145
A02	0.0125251	5036
A02	0.0129579	5149
A02	0.0133907	5222
A02	0.0138236	4987
A02	0.0142562	4956
A02	0.0146887	5111
A02	0.0151214	5200
A02	0.0155541	5041
A02	0.0159867	5220
A02	0.0164194	5116
A02	0.0168522	5225
A02	0.0172848	4976
A02	0.0177176	5193
A02	0.0181503	5022
A02	0.0185829	5242
A02	0.0190156	5323
A02	0.0194483	5184
A02	0.019881	5169
A02	0.0203137	5266
A02	0.0207464	5242
A02	0.0211791	5240
A02	0.0216117	5116
A02	0.0220444	5325
A02	0.0224771	5229
A02	0.0229098	5256
A02	0.0233425	5080
A02	0.0237753	5411
A02	0.024208	5306
A02	0.0246407	5128
A02	0.0250734	5370
A02	0.0255062	5268
A02	0.0259387	5213
A02	0.0263714	5234
A02	0.026804	5336
A02	0.0272369	5232
A02	0.0276696	5160
A02	0.0281022	5352
A02	0.028535	5223
A02	0.0289676	5409
A02	0.0294004	5333
A02	0.0298331	5264
A02	0.0302659	5322
A02	0.0306985	5383
A02	0.0311313	5594
A02	0.0315641	5291
A02	0.0319968	5402
A02	0.0324295	5261
A02	0.0328622	5489
A02	0.0332948	5375
A02	0.0337277	5427
A02	0.0341605	5413
A02	0.0345931	5467
A02	0.0350258	5371
A02	0.0354584	5163
A02	0.0358911	5391
A02	0.0363238	5247
A02	0.0367565	5518
A02	0.0371891	5390
A02	0.0376218	5611
A02	0.0380544	5303
A02	0.0384871	5479
A02	0.0389198	5581
A02	0.0393525	5507
A02	0.039785	5419
A02	0.0402177	5485
A02	0.0406504	5438
A02	0.0410831	5477
A02	0.0415158	5482
A02	0.0419485	5410
A02	0.0423812	5509
A02	0.0428138	5386
A02	0.0432465	5477
A02	0.0436792	5370
A02	0.0441119	5511
A02	0.0445446	5529
A02	0.0449774	5452
A02	0.0454102	5449
A02	0.045843	5306
A02	0.0462757	5533
A02	0.0467083	5471
A02	0.0471409	5540
A02	0.0475736	5434
A02	0.0480063	5380
A02	0.0484392	5481
A02	0.0488719	5470
A02	0.0493045	5540
A02	0.0497374	5524
A02	0.0501702	5374
A02	0.050603	5549
A02	0.0510357	5471
A02	0.0514684	5526
A02	0.0519012	5488
A02	0.0523339	5545
A02	0.0527667	5348
A02	0.0531993	5521
A02	0.053632	5340
A02	0.0540648	5479
A02	0.0544976	5554
A02	0.0549304	5542
A02	0.0553632	5629
A02	0.0557958	5649
A02	0.0562286	5445
A02	0.0566613	5515
A02	0.057094	5411
A02	0.0575267	5635
A02	0.0579593	5655
A02	0.0583919	5694
A02	0.0588247	5647
A02	0.0592574	5518
A02	0.0596901	5543
A02	0.0601228	5528
A02	0.0605555	5491
A02	0.0609882	5622
A02	0.0614208	5533
A02	0.0618536	5695
A02	0.0622864	5455
A02	0.0627191	5627
A02	0.0631519	5701
A02	0.0635847	5501
A02	0.0640175	5590
A02	0.0644502	5487
A02	0.0648829	5656
A02	0.0653156	5662
A02	0.0657484	5625
A02	0.0661811	5578
A02	0.0666137	5555
A02	0.0670464	5715
A02	0.0674791	5486
A02	0.0679117	5680
A02	0.0683446	5593
A03	0.000412396	4417
A03	0.000845127	4959
A03	0.00127781	4853
A03	0.00171058	4978
A03	0.00214333	4921
A03	0.00257604	5028
A03	0.00300884	5155
A03	0.0034416	5072
A03	0.00387435	5090
A03	0.00430701	4955
A03	0.00473972	4837
A03	0.00517235	5030
A03	0.0056051	4989
A03	0.00603782	5002
A03	0.00647051	5029
A03	0.00690328	4995
A03	0.00733598	4915
A03	0.00776892	4965
A03	0.00820169	4925
A03	0.00863455	5036
A03	0.00906736	5078
A03	0.00950008	5161
A03	0.00993291	5177
A03	0.0103656	5091
A03	0.0107984	5159
A03	0.0112311	4965
A03	0.0116639	5094
A03	0.0120966	5104
A03	0.0125293	5101
A03	0.0129622	5350
A03	0.013395	5120
A03	0.0138278	5144
A03	0.0142604	5114
A03	0.0146929	5214
A03	0.0151257	5021
A03	0.0155583	5214
A03	0.0159909	5237
A03	0.0164236	5181
A03	0.0168564	5257
A03	0.0172891	5133
A03	0.0177218	5089
A03	0.0181545	5109
A03	0.0185871	5234
A03	0.0190198	5285
A03	0.0194525	5193
A03	0.0198852	5245
A03	0.0203179	5161
A03	0.0207506	5443
A03	0.0211833	5211
A03	0.021616	5162
A03	0.0220486	5247
A03	0.0224813	5287
A03	0.022914	5271
A03	0.0233467	5340
A03	0.0237795	5282
A03	0.0242122	5376
A03	0.0246449	5324
A03	0.0250776	5319
A03	0.0255104	5419
A03	0.0259429	5431
A03	0.0263756	5268
A03	0.0268083	5335
A03	0.0272411	5422
A03	0.0276738	5353
A03	0.0281064	5294
A03	0.0285392	5443
A03	0.0289719	5287
A03	0.0294046	5300
A03	0.0298373	5337
A03	0.0302701	5348
A03	0.0307027	5356
A03	0.0311356	5485
A03	0.0315683	5430
A03	0.032001	5315
A03	0.0324337	5404
A03	0.0328664	5231
A03	0.0332991	5316
A03	0.0337319	5442
A03	0.0341647	5412
A03	0.0345973	5368
A03	0.03503	5441
A03	0.0354627	5503
A03	0.0358953	5565
A03	0.036328	5408
A03	0.0367607	5389
A03	0.0371933	5549
A03	0.037626	5415
A03	0.0380586	5423
A03	0.0384913	5398
A03	0.038924	5381
A03	0.0393567	5414
A03	0.0397892	5541
A03	0.0402219	5602
A03	0.0406547	5456
A03	0.0410873	5523
A03	0.04152	5409
A03	0.0419527	5642
A03	0.0423854	5642
A03	0.042818	5424
A03	0.0432508	5557
A03	0.0436834	5527
A03	0.0441161	5462
A03	0.0445488	5536
A03	0.0449816	5521
A03	0.0454144	5491
A03	0.0458472	5645
A03	0.0462799	5429
A03	0.0467125	5525
A03	0.0471451	5534
A03	0.0475778	5375
A03	0.0480105	5380
A03	0.0484434	5472
A03	0.0488761	5539
A03	0.0493087	5543
A03	0.0497416	5416
A03	0.0501745	5662
A03	0.0506072	5695
A03	0.05104	5576
A03	0.0514726	5501
A03	0.0519054	5574
A03	0.0523381	5549
A03	0.0527709	5465
A03	0.0532036	5543
A03	0.0536362	5543
A03	0.054069	5578
A03	0.0545019	5631
A03	0.0549346	5542
A03	0.0553674	5618
A03	0.0558	5499
A03	0.0562328	5629
A03	0.0566656	5551
A03	0.0570982	5620
A03	0.0575309	5597
A03	0.0579635	5401
A03	0.0583961	5461
A03	0.0588289	5611
A03	0.0592616	5547
A03	0.0596943	5595
A03	0.060127	5516
A03	0.0605597	5689
A03	0.0609924	5436
A03	0.061425	5549
A03	0.0618578	5779
A03	0.0622906	5493
A03	0.0627233	5472
A03	0.0631561	5661
A03	0.0635889	5506
A03	0.0640217	5494
A03	0.0644544	5695
A03	0.0648871	5596
A03	0.0653198	5493
A03	0.0657526	5687
A03	0.0661853	5561
A03	0.0666179	5626
A03	0.0670506	5597
A03	0.0674833	5594
A03	0.0679159	5625
A03	0.0683488	5610
A04	0.000416551	4875
A04	0.000849282	5066
A04	0.00128199	5046
A04	0.00171473	5004
A04	0.0021475	4915
A04	0.00258021	5129
A04	0.00301301	4949
A04	0.00344574	5165
A04	0.00387852	4975
A04	0.00431119	4929
A04	0.00474389	5059
A04	0.00517652	5084
A04	0.00560928	5091
A04	0.00604198	4984
A04	0.00647466	5253
A04	0.00690744	5109
A04	0.00734015	5137
A04	0.0077731	5094
A04	0.00820586	5205
A04	0.00863872	5157
A04	0.00907152	5168
A04	0.00950425	5154
A04	0.00993707	5276
A04	0.0103698	5117
A04	0.0108026	5308
A04	0.0112353	5263
A04	0.0116681	5170
A04	0.0121007	5181
A04	0.0125335	5285
A04	0.0129663	5235
A04	0.0133991	5310
A04	0.0138319	5386
A04	0.0142646	5327
A04	0.0146971	5524
A04	0.0151298	5425
A04	0.0155624	5458
A04	0.0159951	5457
A04	0.0164278	5498
A04	0.0168605	5418
A04	0.0172932	5469
A04	0.017726	5525
A04	0.0181587	5556
A04	0.0185913	5709
A04	0.0190239	5590
A04	0.0194567	5689
A04	0.0198893	5533
A04	0.0203221	5532
A04	0.0207548	5487
A04	0.0211875	5624
A04	0.0216201	5616
A04	0.0220527	5628
A04	0.0224854	5833
A04	0.0229182	5643
A04	0.0233509	5628
A04	0.0237836	5670
A04	0.0242164	5749
A04	0.0246491	5734
A04	0.0250818	5620
A04	0.0255145	5775
A04	0.025947	5646
A04	0.0263798	5655
A04	0.0268124	5727
A04	0.0272452	5706
A04	0.0276779	5642
A04	0.0281106	5731
A04	0.0285434	5743
A04	0.028976	5816
A04	0.0294088	5874
A04	0.0298415	5963
A04	0.0302743	5822
A04	0.0307069	5966
A04	0.0311397	5868
A04	0.0315724	5825
A04	0.0320052	6096
A04	0.0324379	5939
A04	0.0328706	5977
A04	0.0333032	5970
A04	0.0337361	5910
A04	0.0341689	6127
A04	0.0346015	6082
A04	0.0350341	6098
A04	0.0354668	5932
A04	0.0358995	5978
A04	0.0363322	5929
A04	0.0367649	6039
A04	0.0371975	5983
A04	0.0376301	6077
A04	0.0380628	6077
A04	0.0384955	6033
A04	0.0389282	6072
A04	0.0393608	6202
A04	0.0397934	6040
A04	0.040226	6117
A04	0.0406588	6185
A04	0.0410915	6133
A04	0.0415242	6086
A04	0.0419569	6043
A04	0.0423896	6077
A04	0.0428222	6212
A04	0.0432549	6157
A04	0.0436875	6265
A04	0.0441203	6255
A04	0.044553	6077
A04	0.0449858	6308
A04	0.0454186	6209
A04	0.0458513	6236
A04	0.0462841	6250
A04	0.0467167	6355
A04	0.0471493	6268
A04	0.0475819	6221
A04	0.0480147	6189
A04	0.0484476	6277
A04	0.0488802	6322
A04	0.0493129	6367
A04	0.0497457	6313
A04	0.0501786	6293
A04	0.0506114	6147
A04	0.0510441	6199
A04	0.0514768	6388
A04	0.0519096	6423
A04	0.0523423	6519
A04	0.052775	6396
A04	0.0532077	6372
A04	0.0536404	6285
A04	0.0540732	6344
A04	0.054506	6432
A04	0.0549388	6550
A04	0.0553715	6385
A04	0.0558042	6316
A04	0.056237	6596
A04	0.0566697	6537
A04	0.0571024	6443
A04	0.0575351	6494
A04	0.0579677	6566
A04	0.0584003	6499
A04	0.0588331	6451
A04	0.0592658	6559
A04	0.0596984	6410
A04	0.0601312	6482
A04	0.0605639	6593
A04	0.0609965	6501
A04	0.0614292	6400
A04	0.061862	6509
A04	0.0622948	6360
A04	0.0627275	6594
A04	0.0631603	6465
A04	0.0635931	6443
A04	0.0640259	6597
A04	0.0644586	6477
A04	0.0648913	6632
A04	0.065324	6612
A04	0.0657568	6458
A04	0.0661895	6461
A04	0.0666221	6565
A04	0.0670548	6659
A04	0.0674874	6569
A04	0.0679201	6583
A04	0.068353	6562
A05	0.000420706	4711
A05	0.000853438	4730
A05	0.00128613	4814
A05	0.00171889	5037
A05	0.00215166	4959
A05	0.00258439	5201
A05	0.00301716	5064
A05	0.0034499	5097
A05	0.00388267	4985
A05	0.00431535	4931
A05	0.00474806	5012
A05	0.00518068	5040
A05	0.00561344	5034
A05	0.00604613	4982
A05	0.00647882	4909
A05	0.0069116	5117
A05	0.00734434	5043
A05	0.00777726	5180
A05	0.00821001	5058
A05	0.00864287	5189
A05	0.00907567	5120
A05	0.0095084	5112
A05	0.00994122	5134
A05	0.0103739	5266
A05	0.0108067	5114
A05	0.0112394	5274
A05	0.0116722	5429
A05	0.0121049	5400
A05	0.0125377	5321
A05	0.0129705	5442
A05	0.0134033	5158
A05	0.0138361	5410
A05	0.0142687	5343
A05	0.0147012	5284
A05	0.015134	5461
A05	0.0155666	5485
A05	0.0159993	5365
A05	0.0164319	5529
A05	0.0168647	5435
A05	0.0172974	5470
A05	0.0177301	5460
A05	0.0181628	5476
A05	0.0185955	5626
A05	0.0190281	5435
A05	0.0194608	5603
A05	0.0198935	5542
A05	0.0203263	5547
A05	0.020759	5644
A05	0.0211917	5606
A05	0.0216243	5696
A05	0.0220569	5614
A05	0.0224896	5699
A05	0.0229224	5670
A05	0.0233551	5738
A05	0.0237878	5755
A05	0.0242206	5617
A05	0.0246532	5609
A05	0.0250859	5799
A05	0.0255187	5797
A05	0.0259512	5850
A05	0.0263839	5640
A05	0.0268166	5921
A05	0.0272494	5831
A05	0.0276821	5786
A05	0.0281148	5784
A05	0.0285476	5940
A05	0.0289802	5809
A05	0.0294129	5781
A05	0.0298456	5868
A05	0.0302785	5941
A05	0.0307111	5981
A05	0.0311439	5915
A05	0.0315766	5880
A05	0.0320093	6027
A05	0.0324421	5776
A05	0.0328748	5986
A05	0.0333073	5960
A05	0.0337402	6002
A05	0.034173	6094
A05	0.0346056	6137
A05	0.0350383	6026
A05	0.035471	6073
A05	0.0359036	6087
A05	0.0363364	6066
A05	0.036769	6047
A05	0.0372017	6109
A05	0.0376343	6071
A05	0.038067	6029
A05	0.0384996	6095
A05	0.0389323	6139
A05	0.039365	6046
A05	0.0397976	6060
A05	0.0402302	6090
A05	0.040663	6214
A05	0.0410956	6260
A05	0.0415283	6283
A05	0.041961	6189
A05	0.0423937	6200
A05	0.0428264	6135
A05	0.0432591	6218
A05	0.0436917	6328
A05	0.0441245	6166
A05	0.0445571	6498
A05	0.0449899	6425
A05	0.0454227	6355
A05	0.0458555	6307
A05	0.0462882	6148
A05	0.0467208	6376
A05	0.0471535	6229
A05	0.0475861	6556
A05	0.0480189	6321
A05	0.0484517	6422
A05	0.0488844	6312
A05	0.049317	6395
A05	0.0497499	6413
A05	0.0501828	6293
A05	0.0506156	6323
A05	0.0510483	6354
A05	0.0514809	6373
A05	0.0519137	6368
A05	0.0523464	6571
A05	0.0527792	6536
A05	0.0532119	6358
A05	0.0536446	6451
A05	0.0540773	6429
A05	0.0545102	6595
A05	0.054943	6488
A05	0.0553757	6420
A05	0.0558083	6506
A05	0.0562412	6618
A05	0.0566739	6549
A05	0.0571065	6507
A05	0.0575392	6439
A05	0.0579718	6560
A05	0.0584044	6533
A05	0.0588372	6632
A05	0.0592699	6591
A05	0.0597026	6779
A05	0.0601353	6799
A05	0.060568	6668
A05	0.0610007	6535
A05	0.0614334	6645
A05	0.0618661	6648
A05	0.0622989	6714
A05	0.0627317	6733
A05	0.0631644	6644
A05	0.0635973	6726
A05	0.06403	6723
A05	0.0644628	6677
A05	0.0648955	6659
A05	0.0653282	6692
A05	0.0657609	6597
A05	0.0661936	6781
A05	0.0666262	6729
A05	0.067059	6743
A05	0.0674916	6693
A05	0.0679242	6765
A05	0.0683571	6880
A06	0.000424896	4743
A06	0.000857616	4850
A06	0.00129032	4992
A06	0.00172308	4966
A06	0.00215583	5003
A06	0.00258856	5035
A06	0.00302134	4972
A06	0.00345409	4967
A06	0.00388688	4885
A06	0.00431953	4936
A06	0.00475226	4846
A06	0.00518488	4852
A06	0.00561762	4870
A06	0.00605034	4849
A06	0.006483	4904
A06	0.00691578	5001
A06	0.00734853	5128
A06	0.00778145	5074
A06	0.00821419	4969
A06	0.00864706	5068
A06	0.00907986	4998
A06	0.0095126	5133
A06	0.00994541	5170
A06	0.0103781	5189
A06	0.0108109	5224
A06	0.0112436	5114
A06	0.0116764	5213
A06	0.0121091	5296
A06	0.0125418	5129
A06	0.0129747	5293
A06	0.0134075	5136
A06	0.0138403	5212
A06	0.0142729	5253
A06	0.0147054	5302
A06	0.0151381	5297
A06	0.0155708	5457
A06	0.0160035	5462
A06	0.0164361	5447
A06	0.0168689	5463
A06	0.0173016	5310
A06	0.0177343	5507
A06	0.018167	5547
A06	0.0185996	5443
A06	0.0190323	5535
A06	0.019465	5418
A06	0.0198977	5601
A06	0.0203305	5481
A06	0.0207632	5565
A06	0.0211959	5546
A06	0.0216285	5465
A06	0.0220611	5598
A06	0.0224938	5629
A06	0.0229266	5702
A06	0.0233592	5558
A06	0.023792	5706
A06	0.0242247	5558
A06	0.0246574	5567
A06	0.0250901	5506
A06	0.0255229	5725
A06	0.0259554	5622
A06	0.0263881	5843
A06	0.0268208	5705
A06	0.0272536	5631
A06	0.0276863	5757
A06	0.028119	5647
A06	0.0285517	5759
A06	0.0289844	5798
A06	0.0294171	5726
A06	0.0298498	5874
A06	0.0302827	5768
A06	0.0307153	5870
A06	0.0311481	5815
A06	0.0315808	5776
A06	0.0320135	5811
A06	0.0324463	5716
A06	0.0328789	5813
A06	0.0333115	5980
A06	0.0337444	5860
A06	0.0341772	5896
A06	0.0346098	5952
A06	0.0350425	6008
A06	0.0354752	5866
A06	0.0359078	6019
A06	0.0363405	5965
A06	0.0367732	6034
A06	0.0372058	5847
A06	0.0376385	6041
A06	0.0380712	5919
A06	0.0385038	5882
A06	0.0389365	5940
A06	0.0393692	6069
A06	0.0398018	6089
A06	0.0402344	5910
A06	0.0406672	5974
A06	0.0410998	5990
A06	0.0415325	6130
A06	0.0419652	6049
A06	0.0423979	6067
A06	0.0428305	6071
A06	0.0432633	6125
A06	0.0436959	6157
A06	0.0441287	6114
A06	0.0445613	6260
A06	0.0449941	6167
A06	0.0454269	6121
A06	0.0458597	6076
A06	0.0462924	6143
A06	0.046725	6097
A06	0.0471576	6138
A06	0.0475903	6230
A06	0.048023	6273
A06	0.0484559	6249
A06	0.0488886	6291
A06	0.0493212	6359
A06	0.0497541	6261
A06	0.050187	6353
A06	0.0506197	6452
A06	0.0510525	6228
A06	0.0514851	6142
A06	0.0519179	6379
A06	0.0523506	6230
A06	0.0527834	6335
A06	0.0532161	6278
A06	0.0536488	6426
A06	0.0540815	6435
A06	0.0545144	6258
A06	0.0549472	6243
A06	0.0553799	6404
A06	0.0558125	6285
A06	0.0562453	6250
A06	0.0566781	6326
A06	0.0571107	6466
A06	0.0575434	6410
A06	0.057976	6583
A06	0.0584086	6512
A06	0.0588414	6324
A06	0.0592741	6635
A06	0.0597068	6387
A06	0.0601395	6489
A06	0.0605722	6519
A06	0.0610049	6504
A06	0.0614375	6469
A06	0.0618703	6472
A06	0.0623031	6492
A06	0.0627359	6653
A06	0.0631686	6344
A06	0.0636014	6554
A06	0.0640342	6584
A06	0.0644669	6699
A06	0.0648996	6531
A06	0.0653323	6723
A06	0.0657651	6585
A06	0.0661978	6787
A06	0.0666304	6536
A06	0.0670632	6714
A06	0.0674958	6557
A06	0.0679284	6706
A07	0.000429039	4532
A07	0.000861759	4656
A07	0.00129448	4887
A07	0.00172722	4925
A07	0.00215997	4837
A07	0.00259272	4884
A07	0.00302549	4997
A07	0.00345822	4928
A07	0.00389102	4810
A07	0.00432367	4818
A07	0.0047564	4815
A07	0.00518902	4850
A07	0.00562175	5051
A07	0.00605448	4899
A07	0.00648714	5026
A07	0.00691992	4946
A07	0.00735267	5113
A07	0.00778559	4949
A07	0.00821833	4908
A07	0.00865122	5054
A07	0.009084	5021
A07	0.00951675	4945
A07	0.00994956	4895
A07	0.0103823	4989
A07	0.0108151	5224
A07	0.0112477	5013
A07	0.0116806	4948
A07	0.0121132	5109
A07	0.012546	5198
A07	0.0129788	5036
A07	0.0134116	4973
A07	0.0138444	5146
A07	0.014277	4963
A07	0.0147096	5063
A07	0.0151423	5159
A07	0.0155749	5087
A07	0.0160076	5137
A07	0.0164403	5274
A07	0.016873	5269
A07	0.0173057	5003
A07	0.0177385	5170
A07	0.0181711	5146
A07	0.0186038	5159
A07	0.0190364	5150
A07	0.0194692	5275
A07	0.0199018	5195
A07	0.0203346	5094
A07	0.0207673	5347
A07	0.0212	5207
A07	0.0216326	5015
A07	0.0220652	4995
A07	0.0224979	5125
A07	0.0229307	5200
A07	0.0233634	5260
A07	0.0237961	5355
A07	0.0242289	5179
A07	0.0246616	5231
A07	0.0250943	5112
A07	0.025527	5263
A07	0.0259595	5289
A07	0.0263922	5278
A07	0.0268249	5270
A07	0.0272577	5032
A07	0.0276904	5262
A07	0.0281231	5179
A07	0.0285559	5197
A07	0.0289885	5241
A07	0.0294213	5267
A07	0.029854	5254
A07	0.0302868	5215
A07	0.0307194	5295
A07	0.0311522	5292
A07	0.0315849	5163
A07	0.0320177	5432
A07	0.0324504	5440
A07	0.0328831	5333
A07	0.0333157	5256
A07	0.0337486	5261
A07	0.0341814	5348
A07	0.0346139	5361
A07	0.0350466	5240
A07	0.0354793	5358
A07	0.035912	5297
A07	0.0363447	5455
A07	0.0367773	5347
A07	0.03721	5161
A07	0.0376426	5288
A07	0.0380753	5301
A07	0.038508	5299
A07	0.0389406	5302
A07	0.0393733	5313
A07	0.0398059	5331
A07	0.0402385	5328
A07	0.0406713	5162
A07	0.0411039	5238
A07	0.0415367	5342
A07	0.0419694	5471
A07	0.0424021	5487
A07	0.0428347	5309
A07	0.0432674	5222
A07	0.0437	5408
A07	0.0441328	5304
A07	0.0445655	5327
A07	0.0449983	5300
A07	0.0454311	5361
A07	0.0458638	5271
A07	0.0462966	5333
A07	0.0467291	5300
A07	0.0471618	5221
A07	0.0475944	5283
A07	0.0480272	5256
A07	0.0484601	5331
A07	0.0488927	5401
A07	0.0493254	5403
A07	0.0497582	5274
A07	0.0501911	5357
A07	0.0506239	5457
A07	0.0510566	5376
A07	0.0514893	5442
A07	0.051922	5367
A07	0.0523548	5337
A07	0.0527875	5394
A07	0.0532202	5401
A07	0.0536529	5455
A07	0.0540857	5424
A07	0.0545185	5299
A07	0.0549513	5333
A07	0.055384	5461
A07	0.0558167	5495
A07	0.0562495	5334
A07	0.0566822	5473
A07	0.0571149	5369
A07	0.0575476	5364
A07	0.0579802	5344
A07	0.0584128	5390
A07	0.0588456	5300
A07	0.0592782	5367
A07	0.0597109	5463
A07	0.0601436	5479
A07	0.0605763	5473
A07	0.061009	5418
A07	0.0614417	5371
A07	0.0618745	5417
A07	0.0623073	5415
A07	0.06274	5463
A07	0.0631728	5390
A07	0.0636056	5457
A07	0.0640383	5425
A07	0.0644711	5386
A07	0.0649038	5386
A07	0.0653365	5578
A07	0.0657693	5551
A07	0.066202	5527
A07	0.0666346	5407
A07	0.0670673	5557
A07	0.0674999	5424
A07	0.0679326	5464
A08	0.000433218	4514
A08	0.000865937	4851
A08	0.00129865	4934
A08	0.00173139	4887
A08	0.00216414	4839
A08	0.0025969	4963
A08	0.00302966	4907
A08	0.0034624	4933
A08	0.0038952	4837
A08	0.00432785	4730
A08	0.00476057	4745
A08	0.00519319	5006
A08	0.00562593	5015
A08	0.00605865	4814
A08	0.00649132	5011
A08	0.00692409	4864
A08	0.00735686	4962
A08	0.00778977	4939
A08	0.0082225	5031
A08	0.00865539	5006
A08	0.00908817	5130
A08	0.00952091	4971
A08	0.00995374	5106
A08	0.0103864	4968
A08	0.0108192	4896
A08	0.0112519	4848
A08	0.0116848	5181
A08	0.0121174	5119
A08	0.0125502	5013
A08	0.012983	5110
A08	0.0134158	5075
A08	0.0138486	5080
A08	0.0142812	5054
A08	0.0147138	5168
A08	0.0151465	5097
A08	0.0155791	5110
A08	0.0160118	5139
A08	0.0164444	5226
A08	0.0168772	5088
A08	0.0173099	5244
A08	0.0177426	5058
A08	0.0181753	5180
A08	0.0186079	5195
A08	0.0190406	5297
A08	0.0194733	5228
A08	0.019906	5095
A08	0.0203388	5093
A08	0.0207715	5152
A08	0.0212042	5250
A08	0.0216368	5294
A08	0.0220694	5198
A08	0.0225021	5286
A08	0.0229349	5144
A08	0.0233676	5279
A08	0.0238003	5219
A08	0.0242331	5394
A08	0.0246657	5243
A08	0.0250984	5253
A08	0.0255312	5229
A08	0.0259637	5192
A08	0.0263964	5219
A08	0.0268291	5338
A08	0.0272619	5318
A08	0.0276946	5240
A08	0.0281273	5289
A08	0.0285601	5224
A08	0.0289927	5357
A08	0.0294255	5296
A08	0.0298581	5302
A08	0.030291	5336
A08	0.0307236	5216
A08	0.0311564	5397
A08	0.0315891	5198
A08	0.0320218	5326
A08	0.0324546	5277
A08	0.0328873	5202
A08	0.0333199	5307
A08	0.0337528	5464
A08	0.0341855	5267
A08	0.0346181	5183
A08	0.0350508	5256
A08	0.0354835	5484
A08	0.0359162	5232
A08	0.0363488	5303
A08	0.0367815	5382
A08	0.0372142	5370
A08	0.0376468	5290
A08	0.0380795	5442
A08	0.0385121	5353
A08	0.0389448	5384
A08	0.0393775	5516
A08	0.0398101	5274
A08	0.0402427	5329
A08	0.0406755	5360
A08	0.0411081	5565
A08	0.0415408	5355
A08	0.0419735	5413
A08	0.0424062	5352
A08	0.0428389	5486
A08	0.0432716	5405
A08	0.0437042	5438
A08	0.044137	5575
A08	0.0445697	5418
A08	0.0450025	5348
A08	0.0454352	5380
A08	0.045868	5358
A08	0.0463007	5469
A08	0.0467333	5301
A08	0.047166	5510
A08	0.0475986	5381
A08	0.0480314	5516
A08	0.0484642	5390
A08	0.0488969	5437
A08	0.0493295	5330
A08	0.0497624	5409
A08	0.0501953	5422
A08	0.0506281	5415
A08	0.0510608	5459
A08	0.0514934	5512
A08	0.0519262	5508
A08	0.052359	5447
A08	0.0527917	5462
A08	0.0532244	5551
A08	0.0536571	5531
A08	0.0540898	5276
A08	0.0545227	5483
A08	0.0549555	5338
A08	0.0553882	5460
A08	0.0558209	5561
A08	0.0562536	5441
A08	0.0566864	5373
A08	0.057119	5415
A08	0.0575517	5432
A08	0.0579843	5447
A08	0.0584169	5462
A08	0.0588497	5412
A08	0.0592824	5610
A08	0.0597151	5601
A08	0.0601478	5491
A08	0.0605805	5428
A08	0.0610132	5481
A08	0.0614459	5511
A08	0.0618786	5629
A08	0.0623115	5475
A08	0.0627442	5557
A08	0.0631769	5388
A08	0.0636098	5495
A08	0.0640425	5514
A08	0.0644753	5443
A08	0.064908	5450
A08	0.0653407	5548
A08	0.0657734	5617
A08	0.0662062	5580
A08	0.0666388	5585
A08	0.0670715	5489
A08	0.0675041	5545
A08	0.0679367	5405
A09	0.000437407	4459
A09	0.000870127	4752
A09	0.00130284	4818
A09	0.00173557	4876
A09	0.00216832	5064
A09	0.00260108	4934
A09	0.00303387	4905
A09	0.00346659	4837
A09	0.00389939	4908
A09	0.00433203	4981
A09	0.00476475	4873
A09	0.00519738	4901
A09	0.00563009	4862
A09	0.00606282	4850
A09	0.00649551	4840
A09	0.00692826	4942
A09	0.00736104	5081
A09	0.00779396	4880
A09	0.00822669	5060
A09	0.00865958	4936
A09	0.00909236	4859
A09	0.0095251	5072
A09	0.00995793	4936
A09	0.0103906	5089
A09	0.0108234	5013
A09	0.0112561	4959
A09	0.0116889	4993
A09	0.0121216	4975
A09	0.0125543	5024
A09	0.0129872	5049
A09	0.01342	5072
A09	0.0138528	5072
A09	0.0142854	5073
A09	0.0147179	5116
A09	0.0151506	4953
A09	0.0155833	5128
A09	0.016016	5118
A09	0.0164486	5035
A09	0.0168814	5125
A09	0.0173141	5039
A09	0.0177468	5125
A09	0.0181795	5059
A09	0.0186121	5090
A09	0.0190448	5100
A09	0.0194775	5175
A09	0.0199102	5140
A09	0.020343	5030
A09	0.0207757	5099
A09	0.0212083	5217
A09	0.021641	5147
A09	0.0220736	5131
A09	0.0225063	5046
A09	0.0229391	5334
A09	0.0233717	5156
A09	0.0238045	5276
A09	0.0242372	5283
A09	0.0246699	5235
A09	0.0251026	5144
A09	0.0255353	5160
A09	0.0259679	5242
A09	0.0264006	5292
A09	0.0268333	5019
A09	0.0272661	5187
A09	0.0276988	5164
A09	0.0281315	5217
A09	0.0285643	5212
A09	0.0289969	5160
A09	0.0294296	5233
A09	0.0298623	5236
A09	0.0302952	5274
A09	0.0307278	5170
A09	0.0311606	5167
A09	0.0315933	5218
A09	0.032026	5140
A09	0.0324588	5199
A09	0.0328914	5126
A09	0.0333241	5256
A09	0.0337569	5208
A09	0.0341897	5280
A09	0.0346223	5379
A09	0.035055	5438
A09	0.0354877	5178
A09	0.0359203	5286
A09	0.036353	5360
A09	0.0367857	5288
A09	0.0372183	5034
A09	0.037651	5187
A09	0.0380836	5393
A09	0.0385163	5316
A09	0.038949	5306
A09	0.0393817	5150
A09	0.0398143	5303
A09	0.0402469	5255
A09	0.0406797	5276
A09	0.0411123	5376
A09	0.041545	5257
A09	0.0419777	5201
A09	0.0424104	5170
A09	0.042843	5229
A09	0.0432758	5406
A09	0.0437084	5261
A09	0.0441411	5174
A09	0.0445738	5233
A09	0.0450066	5138
A09	0.0454394	5241
A09	0.0458722	5265
A09	0.0463049	5332
A09	0.0467375	5407
A09	0.0471701	5214
A09	0.0476028	5243
A09	0.0480356	5337
A09	0.0484684	5401
A09	0.0489011	5379
A09	0.0493337	5359
A09	0.0497666	5416
A09	0.0501995	5387
A09	0.0506323	5296
A09	0.051065	5361
A09	0.0514976	5344
A09	0.0519304	5347
A09	0.0523631	5304
A09	0.0527958	5313
A09	0.0532286	5177
A09	0.0536613	5291
A09	0.054094	5201
A09	0.0545269	5273
A09	0.0549597	5385
A09	0.0553924	5295
A09	0.055825	5331
A09	0.0562578	5393
A09	0.0566906	5305
A09	0.0571232	5364
A09	0.0575559	5259
A09	0.0579885	5263
A09	0.0584211	5281
A09	0.0588539	5541
A09	0.0592866	5370
A09	0.0597193	5392
A09	0.060152	5484
A09	0.0605847	5271
A09	0.0610174	5379
A09	0.0614501	5313
A09	0.0618828	5326
A09	0.0623156	5427
A09	0.0627484	5306
A09	0.0631811	5381
A09	0.063614	5300
A09	0.0640467	5196
A09	0.0644795	5328
A09	0.0649121	5264
A09	0.0653448	5320
A09	0.0657776	5220
A09	0.0662103	5506
A09	0.0666429	5174
A09	0.0670757	5301
A09	0.0675082	5519
A09	0.0679409	5344
A10	0.000441539	255
A10	0.000874248	254
A10	0.00130698	259
A10	0.00173971	255
A10	0.00217245	220
A10	0.00260521	245
A10	0.003038	227
A10	0.00347072	226
A10	0.00390353	260
A10	0.00433616	215
A10	0.00476889	283
A10	0.00520153	241
A10	0.00563424	254
A10	0.00606697	250
A10	0.00649965	258
A10	0.0069324	208
A10	0.00736519	212
A10	0.0077981	235
A10	0.00823082	263
A10	0.00866373	265
A10	0.0090965	236
A10	0.00952925	223
A10	0.00996207	240
A10	0.0103948	248
A10	0.0108276	225
A10	0.0112602	270
A10	0.0116931	235
A10	0.0121257	222
A10	0.0125585	269
A10	0.0129913	254
A10	0.0134241	239
A10	0.0138569	267
A10	0.0142895	255
A10	0.0147221	274
A10	0.0151548	245
A10	0.0155874	207
A10	0.0160201	243
A10	0.0164528	231
A10	0.0168855	257
A10	0.0173182	226
A10	0.017751	248
A10	0.0181836	241
A10	0.0186163	217
A10	0.0190489	260
A10	0.0194817	231
A10	0.0199143	255
A10	0.0203471	236
A10	0.0207798	254
A10	0.0212125	219
A10	0.0216451	259
A10	0.0220777	239
A10	0.0225104	235
A10	0.0229432	221
A10	0.0233759	246
A10	0.0238086	250
A10	0.0242414	243
A10	0.0246741	258
A10	0.0251068	263
A10	0.0255395	275
A10	0.025972	235
A10	0.0264047	213
A10	0.0268374	254
A10	0.0272702	268
A10	0.0277029	235
A10	0.0281356	235
A10	0.0285684	231
A10	0.029001	264
A10	0.0294338	243
A10	0.0298665	229
A10	0.0302993	240
A10	0.0307319	260
A10	0.0311647	215
A10	0.0315974	227
A10	0.0320302	266
A10	0.0324629	242
A10	0.0328956	262
A10	0.0333282	242
A10	0.0337611	222
A10	0.0341939	268
A10	0.0346265	269
A10	0.0350591	250
A10	0.0354918	280
A10	0.0359245	237
A10	0.0363572	264
A10	0.0367898	255
A10	0.0372225	251
A10	0.0376551	282
A10	0.0380878	265
A10	0.0385205	247
A10	0.0389531	276
A10	0.0393858	276
A10	0.0398184	268
A10	0.040251	269
A10	0.0406838	267
A10	0.0411164	254
A10	0.0415492	274
A10	0.0419819	257
A10	0.0424146	276
A10	0.0428472	264
A10	0.0432799	278
A10	0.0437125	246
A10	0.0441453	296
A10	0.044578	273
A10	0.0450108	277
A10	0.0454435	259
A10	0.0458763	253
A10	0.046309	272
A10	0.0467416	299
A10	0.0471743	245
A10	0.0476069	271
A10	0.0480397	282
A10	0.0484726	270
A10	0.0489052	293
A10	0.0493379	254
A10	0.0497707	271
A10	0.0502036	275
A10	0.0506364	287
A10	0.0510691	280
A10	0.0515018	291
A10	0.0519346	266
A10	0.0523673	222
A10	0.0528	296
A10	0.0532327	279
A10	0.0536654	300
A10	0.0540982	294
A10	0.054531	294
A10	0.0549638	282
A10	0.0553965	326
A10	0.0558292	285
A10	0.056262	277
A10	0.0566947	240
A10	0.0571274	263
A10	0.05756	291
A10	0.0579927	277
A10	0.0584253	293
A10	0.0588581	240
A10	0.0592907	293
A10	0.0597235	301
A10	0.0601561	293
A10	0.0605888	262
A10	0.0610215	327
A10	0.0614542	282
A10	0.0618869	298
A10	0.0623198	285
A10	0.0627525	288
A10	0.0631853	279
A10	0.0636181	297
A10	0.0640508	299
A10	0.0644836	296
A10	0.0649163	281
A10	0.065349	321
A10	0.0657818	274
A10	0.0662145	271
A10	0.0666471	273
A10	0.0670798	298
A10	0.0675124	293
A10	0.0679451	285
A11	0.000445706	208
A11	0.000878403	225
A11	0.00131115	243
A11	0.00174389	256
A11	0.00217663	258
A11	0.00260939	227
A11	0.00304216	251
A11	0.0034749	239
A11	0.00390772	216
A11	0.00434034	240
A11	0.00477306	221
A11	0.00520569	225
A11	0.00563839	237
A11	0.00607113	245
A11	0.00650383	237
A11	0.00693657	241
A11	0.00736935	230
A11	0.00780227	244
A11	0.008235	244
A11	0.00866792	227
A11	0.00910067	241
A11	0.00953343	236
A11	0.00996624	225
A11	0.010399	211
A11	0.0108317	252
A11	0.0112644	227
A11	0.0116973	252
A11	0.0121299	257
A11	0.0125627	231
A11	0.0129955	246
A11	0.0134283	232
A11	0.0138611	259
A11	0.0142937	222
A11	0.0147263	226
A11	0.0151589	262
A11	0.0155916	240
A11	0.0160243	252
A11	0.0164569	230
A11	0.0168897	237
A11	0.0173224	226
A11	0.0177551	257
A11	0.0181878	258
A11	0.0186204	248
A11	0.0190531	247
A11	0.0194858	260
A11	0.0199185	223
A11	0.0203513	229
A11	0.020784	223
A11	0.0212167	258
A11	0.0216493	253
A11	0.0220819	224
A11	0.0225146	263
A11	0.0229474	233
A11	0.0233801	236
A11	0.0238128	250
A11	0.0242456	234
A11	0.0246782	255
A11	0.0251109	255
A11	0.0255437	243
A11	0.0259762	249
A11	0.0264089	235
A11	0.0268416	261
A11	0.0272744	271
A11	0.0277071	257
A11	0.0281398	249
A11	0.0285726	263
A11	0.0290052	240
A11	0.0294379	238
A11	0.0298706	244
A11	0.0303035	245
A11	0.0307361	238
A11	0.0311689	235
A11	0.0316016	252
A11	0.0320343	247
A11	0.0324671	293
A11	0.0328998	242
A11	0.0333323	273
A11	0.0337653	267
A11	0.034198	258
A11	0.0346306	251
A11	0.0350633	252
A11	0.035496	267
A11	0.0359286	261
A11	0.0363613	253
A11	0.036794	248
A11	0.0372267	257
A11	0.0376593	286
A11	0.038092	256
A11	0.0385246	260
A11	0.0389573	252
A11	0.03939	280
A11	0.0398226	250
A11	0.0402552	276
A11	0.040688	259
A11	0.0411206	256
A11	0.0415533	253
A11	0.041986	275
A11	0.0424187	227
A11	0.0428514	250
A11	0.0432841	265
A11	0.0437167	251
A11	0.0441494	280
A11	0.0445822	275
A11	0.045015	273
A11	0.0454477	268
A11	0.0458805	296
A11	0.0463132	239
A11	0.0467458	264
A11	0.0471784	256
A11	0.0476111	266
A11	0.0480439	282
A11	0.0484767	270
A11	0.0489094	308
A11	0.0493421	263
A11	0.0497749	275
A11	0.0502078	266
A11	0.0506406	285
A11	0.0510733	283
A11	0.0515059	283
A11	0.0519387	259
A11	0.0523714	270
A11	0.0528041	300
A11	0.0532369	297
A11	0.0536696	249
A11	0.0541024	293
A11	0.0545352	316
A11	0.054968	287
A11	0.0554007	283
A11	0.0558333	294
A11	0.0562661	266
A11	0.0566989	284
A11	0.0571315	280
A11	0.0575642	301
A11	0.0579968	280
A11	0.0584294	299
A11	0.0588622	266
A11	0.0592949	273
A11	0.0597276	287
A11	0.0601603	237
A11	0.060593	258
A11	0.0610257	308
A11	0.0614584	277
A11	0.0618911	269
A11	0.0623239	286
A11	0.0627567	281
A11	0.0631894	326
A11	0.0636223	277
A11	0.064055	315
A11	0.0644878	279
A11	0.0649205	289
A11	0.0653532	308
A11	0.0657859	289
A11	0.0662187	276
A11	0.0666512	316
A11	0.067084	291
A11	0.0675166	297
A11	0.0679492	318
A12	0.000449907	213
A12	0.000882593	228
A12	0.00131536	221
A12	0.00174809	247
A12	0.00218082	247
A12	0.00261359	241
A12	0.00304637	267
A12	0.00347909	206
A12	0.00391192	230
A12	0.00434454	211
A12	0.00477726	232
A12	0.0052099	245
A12	0.00564259	238
A12	0.00607534	239
A12	0.00650803	229
A12	0.00694076	239
A12	0.00737356	207
A12	0.00780647	227
A12	0.0082392	251
A12	0.00867212	244
A12	0.00910486	224
A12	0.00953763	230
A12	0.00997044	234
A12	0.0104032	232
A12	0.0108359	247
A12	0.0112686	222
A12	0.0117015	218
A12	0.0121341	243
A12	0.0125668	238
A12	0.0129997	233
A12	0.0134325	248
A12	0.0138653	250
A12	0.0142979	239
A12	0.0147305	231
A12	0.0151631	267
A12	0.0155958	236
A12	0.0160285	230
A12	0.0164611	232
A12	0.0168939	227
A12	0.0173266	233
A12	0.0177593	245
A12	0.018192	230
A12	0.0186246	255
A12	0.0190573	255
A12	0.01949	280
A12	0.0199227	252
A12	0.0203555	224
A12	0.0207882	250
A12	0.0212209	250
A12	0.0216535	235
A12	0.0220861	239
A12	0.0225188	220
A12	0.0229516	236
A12	0.0233843	220
A12	0.023817	234
A12	0.0242498	203
A12	0.0246824	229
A12	0.0251152	241
A12	0.0255478	215
A12	0.0259804	234
A12	0.0264131	250
A12	0.0268458	216
A12	0.0272786	248
A12	0.0277113	252
A12	0.028144	242
A12	0.0285768	220
A12	0.0290094	238
A12	0.0294421	269
A12	0.0298748	270
A12	0.0303077	234
A12	0.0307403	211
A12	0.0311731	276
A12	0.0316058	254
A12	0.0320385	236
A12	0.0324713	284
A12	0.032904	250
A12	0.0333365	212
A12	0.0337695	277
A12	0.0342022	246
A12	0.0346348	246
A12	0.0350675	254
A12	0.0355002	254
A12	0.0359328	238
A12	0.0363655	244
A12	0.0367982	259
A12	0.0372308	263
A12	0.0376635	272
A12	0.0380962	265
A12	0.0385288	240
A12	0.0389615	282
A12	0.0393942	284
A12	0.0398268	251
A12	0.0402594	286
A12	0.0406922	246
A12	0.0411248	245
A12	0.0415575	260
A12	0.0419902	232
A12	0.0424229	273
A12	0.0428556	272
A12	0.0432883	263
A12	0.0437209	253
A12	0.0441536	273
A12	0.0445864	293
A12	0.0450191	282
A12	0.0454519	261
A12	0.0458847	282
A12	0.0463174	246
A12	0.04675	316
A12	0.0471826	252
A12	0.0476153	253
A12	0.0480481	232
A12	0.0484809	258
A12	0.0489136	243
A12	0.0493463	253
A12	0.0497791	266
A12	0.050212	341
A12	0.0506448	262
A12	0.0510775	278
A12	0.0515102	301
A12	0.0519429	286
A12	0.0523756	258
A12	0.0528083	284
A12	0.0532411	269
A12	0.0536738	300
A12	0.0541066	298
A12	0.0545394	255
A12	0.0549722	259
A12	0.0554049	296
A12	0.0558375	262
A12	0.0562703	270
A12	0.0567031	287
A12	0.0571357	283
A12	0.0575684	295
A12	0.058001	295
A12	0.0584336	271
A12	0.0588664	280
A12	0.0592991	304
A12	0.0597318	305
A12	0.0601645	272
A12	0.0605972	248
A12	0.0610298	261
A12	0.0614626	301
A12	0.0618953	293
A12	0.0623281	290
A12	0.0627609	270
A12	0.0631937	258
A12	0.0636265	258
A12	0.0640592	286
A12	0.064492	279
A12	0.0649246	286
A12	0.0653574	258
A12	0.0657902	288
A12	0.0662229	316
A12	0.0666555	301
A12	0.0670882	310
A12	0.0675208	315
A12	0.0679534	307
B01	0.000456551	3980
B01	0.000889236	4103
B01	0.001322	4320
B01	0.00175472	4259
B01	0.00218747	4268
B01	0.00262022	4214
B01	0.00305301	4329
B01	0.00348573	4245
B01	0.00391855	4241
B01	0.00435118	4124
B01	0.00478387	4247
B01	0.00521654	4231
B01	0.00564924	4285
B01	0.00608198	4297
B01	0.00651465	4112
B01	0.00694741	4265
B01	0.00738019	4179
B01	0.00781311	4326
B01	0.00824584	4153
B01	0.00867876	4321
B01	0.0091115	4251
B01	0.00954426	4342
B01	0.00997707	4378
B01	0.0104098	4357
B01	0.0108426	4359
B01	0.0112752	4327
B01	0.0117081	4254
B01	0.0121407	4321
B01	0.0125735	4260
B01	0.0130063	4427
B01	0.0134391	4398
B01	0.0138719	4376
B01	0.0143045	4285
B01	0.0147371	4451
B01	0.0151698	4270
B01	0.0156024	4427
B01	0.0160351	4381
B01	0.0164677	4338
B01	0.0169005	4376
B01	0.0173332	4302
B01	0.017766	4366
B01	0.0181987	4401
B01	0.0186313	4388
B01	0.0190639	4399
B01	0.0194966	4460
B01	0.0199293	4504
B01	0.0203621	4449
B01	0.0207948	4463
B01	0.0212275	4397
B01	0.0216601	4414
B01	0.0220927	4338
B01	0.0225254	4453
B01	0.0229582	4413
B01	0.0233909	4606
B01	0.0238236	4409
B01	0.0242564	4431
B01	0.0246891	4416
B01	0.0251218	4534
B01	0.0255545	4661
B01	0.025987	4484
B01	0.0264198	4368
B01	0.0268524	4603
B01	0.0272852	4504
B01	0.0277179	4386
B01	0.0281506	4520
B01	0.0285834	4522
B01	0.029016	4491
B01	0.0294488	4556
B01	0.0298814	4514
B01	0.0303143	4481
B01	0.0307469	4538
B01	0.0311797	4233
B01	0.0316124	4515
B01	0.0320452	4723
B01	0.0324779	4569
B01	0.0329106	4518
B01	0.0333432	4516
B01	0.0337761	4646
B01	0.0342089	4582
B01	0.0346415	4436
B01	0.0350742	4535
B01	0.0355068	4368
B01	0.0359395	4409
B01	0.0363722	4501
B01	0.0368048	4545
B01	0.0372375	4674
B01	0.0376701	4475
B01	0.0381028	4583
B01	0.0385355	4564
B01	0.0389681	4441
B01	0.0394008	4693
B01	0.0398334	4597
B01	0.040266	4564
B01	0.0406988	4702
B01	0.0411314	4578
B01	0.0415642	4570
B01	0.0419969	4685
B01	0.0424296	4654
B01	0.0428622	4673
B01	0.0432949	4622
B01	0.0437275	4400
B01	0.0441603	4641
B01	0.044593	4534
B01	0.0450258	4530
B01	0.0454586	4528
B01	0.0458913	4683
B01	0.0463241	4547
[truncated: 13,081 more rows]

## Sheet: Figure 4b-2
health-113
well A-H: C2 concentration (μM)			120	90	60	45	30	15	7.5	3.75
well 1-3: Health-113; 4-6: Health-113+ SARS-CoV-2 N; 7-9: Negative Ctrl
Well	MeasTime	Signal
A01	0.000403958	4681
A01	0.000836123	4749
A01	0.00126824	4843
A01	0.00170036	4675
A01	0.00213244	4427
A01	0.00256456	4459
A01	0.00299681	4463
A01	0.00342903	4464
A01	0.00386116	4438
A01	0.00429322	4478
A01	0.00472539	4396
A01	0.00515751	4450
A01	0.00558971	4457
A01	0.00602178	4485
A01	0.00645392	4438
A01	0.00688609	4392
A01	0.00731822	4378
A01	0.00775036	4419
A01	0.00818242	4546
A01	0.00861461	4362
A01	0.00904679	4603
A01	0.0094789	4403
A01	0.00991096	4338
A01	0.0103431	4475
A01	0.0107753	4531
A01	0.0112074	4499
A01	0.0116395	4478
A01	0.0120717	4535
A01	0.0125038	4281
A01	0.0129359	4437
A01	0.013368	4426
A01	0.0138001	4396
A01	0.0142323	4448
A01	0.0146645	4417
A01	0.0150966	4387
A01	0.0155288	4328
A01	0.0159609	4427
A01	0.016393	4416
A01	0.0168251	4328
A01	0.0172572	4492
A01	0.0176894	4432
A01	0.0181215	4548
A01	0.0185535	4462
A01	0.0189857	4482
A01	0.0194179	4413
A01	0.01985	4491
A01	0.0202822	4413
A01	0.0207144	4451
A01	0.0211466	4386
A01	0.0215786	4340
A01	0.0220107	4478
A01	0.0224429	4516
A01	0.0228751	4409
A01	0.0233072	4451
A01	0.0237394	4310
A01	0.0241715	4370
A01	0.0246036	4351
A01	0.0250357	4365
A01	0.0254678	4363
A01	0.0258999	4407
A01	0.0263321	4475
A01	0.0267642	4380
A01	0.0271963	4422
A01	0.0276284	4281
A01	0.0280606	4351
A01	0.0284927	4361
A01	0.0289248	4324
A01	0.0293569	4227
A01	0.0297891	4343
A01	0.0302212	4391
A01	0.0306533	4335
A01	0.0310854	4430
A01	0.0315175	4218
A01	0.0319497	4246
A01	0.0323818	4219
A01	0.032814	4347
A01	0.0332461	4384
A01	0.0336783	4286
A01	0.0341104	4279
A01	0.0345425	4286
A01	0.0349746	4397
A01	0.0354067	4461
A01	0.0358389	4264
A01	0.0362712	4232
A01	0.0367033	4425
A01	0.0371354	4347
A01	0.0375675	4362
A01	0.0379997	4338
A01	0.0384317	4305
A01	0.0388638	4206
A01	0.039296	4296
A01	0.0397282	4344
A01	0.0401603	4419
A01	0.0405925	4330
A01	0.0410246	4311
A01	0.0414568	4225
A01	0.0418888	4253
A01	0.042321	4313
A01	0.0427531	4344
A01	0.0431852	4316
A01	0.0436172	4355
A01	0.0440494	4303
A01	0.0444816	4347
A01	0.0449136	4261
A01	0.0453458	4365
A01	0.0457778	4341
A01	0.04621	4417
A01	0.0466422	4281
A01	0.0470742	4361
A01	0.0475063	4227
A01	0.0479384	4357
A01	0.0483705	4335
A01	0.0488026	4217
A01	0.0492348	4224
A01	0.0496669	4335
A01	0.0500991	4222
A01	0.0505312	4325
A01	0.0509633	4281
A01	0.0513955	4324
A01	0.0518275	4264
A01	0.0522596	4290
A01	0.0526917	4232
A01	0.0531238	4191
A01	0.053556	4313
A01	0.0539881	4074
A01	0.0544203	4288
A01	0.0548523	4241
A01	0.0552844	4176
A01	0.0557166	4262
A01	0.0561487	4212
A01	0.0565809	4285
A01	0.0570129	4159
A01	0.0574451	4290
A01	0.0578772	4371
A01	0.0583093	4242
A01	0.0587415	4239
A01	0.0591736	4266
A01	0.0596058	4270
A01	0.0600379	4228
A01	0.06047	4129
A01	0.0609021	4210
A01	0.0613342	4272
A01	0.0617663	4174
A01	0.0621984	4220
A01	0.0626306	4171
A01	0.0630628	4228
A01	0.063495	4226
A01	0.063927	4316
A01	0.0643593	4224
A01	0.0647914	4159
A01	0.0652234	4136
A01	0.0656555	4182
A01	0.0660876	4263
A01	0.0665198	4203
A01	0.0669518	4259
A01	0.0673839	4250
A01	0.0678162	4332
A01	0.0682484	4164
A01	0.0686805	4194
A01	0.0691127	4295
A01	0.0695449	4163
A01	0.0699769	4283
A02	0.000408148	4953
A02	0.000840313	4982
A02	0.00127243	5091
A02	0.00170454	4919
A02	0.00213663	5021
A02	0.00256875	4917
A02	0.003001	4935
A02	0.00343323	4978
A02	0.00386536	4947
A02	0.00429742	4959
A02	0.00472958	4893
A02	0.00516171	4848
A02	0.00559391	4848
A02	0.00602597	4980
A02	0.00645812	4839
A02	0.00689028	4851
A02	0.00732242	4815
A02	0.00775455	4908
A02	0.00818661	4901
A02	0.0086188	4861
A02	0.009051	4692
A02	0.00948309	4889
A02	0.00991515	4788
A02	0.0103473	4782
A02	0.0107795	4847
A02	0.0112116	4735
A02	0.0116437	4729
A02	0.0120759	4879
A02	0.012508	4851
A02	0.0129401	4734
A02	0.0133722	4838
A02	0.0138043	4776
A02	0.0142365	4787
A02	0.0146687	4883
A02	0.0151008	4767
A02	0.015533	4689
A02	0.0159651	4761
A02	0.0163972	4783
A02	0.0168293	4836
A02	0.0172614	4787
A02	0.0176935	4697
A02	0.0181257	4826
A02	0.0185577	4775
A02	0.0189899	4837
A02	0.0194221	4926
A02	0.0198542	4789
A02	0.0202864	4835
A02	0.0207186	4752
A02	0.0211508	4796
A02	0.0215828	4818
A02	0.0220149	4919
A02	0.0224471	4878
A02	0.0228793	4648
A02	0.0233114	4995
A02	0.0237436	4913
A02	0.0241757	4772
A02	0.0246078	4777
A02	0.0250399	4811
A02	0.025472	4867
A02	0.0259041	4613
A02	0.0263363	4778
A02	0.0267684	4807
A02	0.0272005	4772
A02	0.0276326	4704
A02	0.0280648	4624
A02	0.0284969	4707
A02	0.028929	4770
A02	0.0293611	4806
A02	0.0297933	4875
A02	0.0302254	4684
A02	0.0306575	4760
A02	0.0310896	4674
A02	0.0315217	4684
A02	0.0319539	4809
A02	0.032386	4787
A02	0.0328181	4757
A02	0.0332503	4899
A02	0.0336825	4786
A02	0.0341146	4702
A02	0.0345467	4874
A02	0.0349788	4748
A02	0.0354109	4793
A02	0.0358431	4608
A02	0.0362754	4730
A02	0.0367075	4790
A02	0.0371396	4695
A02	0.0375717	4507
A02	0.0380039	4814
A02	0.0384359	4604
A02	0.038868	4724
A02	0.0393002	4718
A02	0.0397323	4645
A02	0.0401645	4795
A02	0.0405966	4666
A02	0.0410288	4621
A02	0.0414609	4666
A02	0.041893	4798
A02	0.0423252	4788
A02	0.0427572	4627
A02	0.0431894	4633
A02	0.0436214	4780
A02	0.0440536	4759
A02	0.0444858	4631
A02	0.0449178	4699
A02	0.04535	4799
A02	0.045782	4690
A02	0.0462142	4765
A02	0.0466463	4708
A02	0.0470784	4690
A02	0.0475105	4657
A02	0.0479425	4692
A02	0.0483747	4787
A02	0.0488068	4809
A02	0.049239	4616
A02	0.0496711	4767
A02	0.0501033	4744
A02	0.0505354	4675
A02	0.0509675	4609
A02	0.0513996	4595
A02	0.0518317	4606
A02	0.0522638	4669
A02	0.0526959	4738
A02	0.053128	4860
A02	0.0535602	4696
A02	0.0539923	4658
A02	0.0544244	4723
A02	0.0548565	4913
A02	0.0552886	4773
A02	0.0557208	4652
A02	0.0561529	4661
A02	0.056585	4715
A02	0.0570171	4867
A02	0.0574493	4656
A02	0.0578814	4655
A02	0.0583135	4599
A02	0.0587456	4611
A02	0.0591778	4638
A02	0.05961	4763
A02	0.060042	4594
A02	0.0604742	4550
A02	0.0609063	4632
A02	0.0613384	4663
A02	0.0617705	4743
A02	0.0622026	4484
A02	0.0626348	4539
A02	0.063067	4565
A02	0.0634992	4545
A02	0.0639312	4722
A02	0.0643634	4666
A02	0.0647955	4612
A02	0.0652276	4671
A02	0.0656597	4645
A02	0.0660918	4629
A02	0.066524	4633
A02	0.066956	4627
A02	0.0673881	4664
A02	0.0678204	4669
A02	0.0682525	4702
A02	0.0686847	4530
A02	0.0691169	4600
A02	0.0695491	4601
A02	0.0699811	4724
A03	0.00041235	5206
A03	0.000844525	5150
A03	0.00127663	5031
A03	0.00170875	4970
A03	0.00214084	5040
A03	0.00257296	5014
A03	0.00300521	5083
A03	0.00343743	5025
A03	0.00386956	4874
A03	0.00430162	5011
A03	0.00473381	4969
A03	0.00516593	4936
A03	0.00559811	5046
A03	0.00603019	4970
A03	0.00646234	4921
A03	0.00689449	5019
A03	0.00732662	4970
A03	0.00775875	4891
A03	0.00819082	5080
A03	0.00862301	4819
A03	0.0090552	4857
A03	0.0094873	4896
A03	0.00991936	4955
A03	0.0103515	4943
A03	0.0107837	4874
A03	0.0112158	4930
A03	0.011648	4905
A03	0.0120801	4910
A03	0.0125122	4796
A03	0.0129443	4906
A03	0.0133764	4868
A03	0.0138085	4843
A03	0.0142407	4980
A03	0.0146729	4866
A03	0.015105	4921
A03	0.0155372	4911
A03	0.0159693	4822
A03	0.0164014	4848
A03	0.0168336	4961
A03	0.0172656	4810
A03	0.0176978	5007
A03	0.0181299	4891
A03	0.0185619	4937
A03	0.0189941	4875
A03	0.0194263	4887
A03	0.0198584	4830
A03	0.0202906	4820
A03	0.0207228	4940
A03	0.021155	4911
A03	0.021587	4740
A03	0.0220192	4959
A03	0.0224513	4849
A03	0.0228835	4838
A03	0.0233156	4888
A03	0.0237478	5000
A03	0.0241799	4877
A03	0.024612	4897
A03	0.0250441	4888
A03	0.0254762	4758
A03	0.0259083	4801
A03	0.0263405	4931
A03	0.0267726	4883
A03	0.0272047	4929
A03	0.0276368	4951
A03	0.028069	4907
A03	0.0285011	4877
A03	0.0289332	4706
A03	0.0293653	4827
A03	0.0297975	4866
A03	0.0302296	4718
A03	0.0306617	4827
A03	0.0310938	4861
A03	0.0315259	4732
A03	0.0319581	4799
A03	0.0323902	4776
A03	0.0328224	4758
A03	0.0332545	4765
A03	0.0336867	4660
A03	0.0341188	4788
A03	0.0345509	4847
A03	0.034983	4870
A03	0.0354152	4949
A03	0.0358473	4892
A03	0.0362796	4927
A03	0.0367117	4630
A03	0.0371438	4757
A03	0.0375759	4864
A03	0.0380081	4777
A03	0.0384401	4636
A03	0.0388723	4894
A03	0.0393044	4758
A03	0.0397366	4743
A03	0.0401687	4581
A03	0.0406009	4825
A03	0.041033	4860
A03	0.0414652	4731
A03	0.0418972	4837
A03	0.0423294	4824
A03	0.0427614	4771
A03	0.0431936	4758
A03	0.0436256	4788
A03	0.0440578	4741
A03	0.04449	4780
A03	0.044922	4794
A03	0.0453542	4763
A03	0.0457862	4668
A03	0.0462184	4790
A03	0.0466505	4588
A03	0.0470826	4789
A03	0.0475147	4780
A03	0.0479468	4716
A03	0.0483789	4740
A03	0.048811	4724
A03	0.0492432	4790
A03	0.0496753	4686
A03	0.0501075	4714
A03	0.0505396	4817
A03	0.0509717	4843
A03	0.0514038	4788
A03	0.0518359	4762
A03	0.052268	4657
A03	0.0527001	4776
A03	0.0531322	4778
A03	0.0535644	4648
A03	0.0539965	4764
A03	0.0544286	4741
A03	0.0548607	4803
A03	0.0552928	4692
A03	0.055725	4771
A03	0.0561571	4703
A03	0.0565893	4631
A03	0.0570213	4772
A03	0.0574535	4691
A03	0.0578856	4736
A03	0.0583177	4589
A03	0.0587499	4661
A03	0.059182	4829
A03	0.0596142	4746
A03	0.0600463	4855
A03	0.0604784	4789
A03	0.0609105	4756
A03	0.0613426	4630
A03	0.0617747	4789
A03	0.0622068	4708
A03	0.062639	4712
A03	0.0630712	4757
A03	0.0635034	4678
A03	0.0639355	4566
A03	0.0643677	4745
A03	0.0647997	4643
A03	0.0652318	4673
A03	0.0656639	4633
A03	0.066096	4645
A03	0.0665281	4656
A03	0.0669602	4663
A03	0.0673923	4677
A03	0.0678246	4643
A03	0.0682567	4648
A03	0.0686889	4653
A03	0.0691211	4783
A03	0.0695533	4689
A03	0.0699853	4781
A04	0.000416516	5142
A04	0.000848681	5467
A04	0.0012808	5144
A04	0.00171291	5130
A04	0.00214501	5090
A04	0.00257713	4928
A04	0.00300936	4985
A04	0.00344159	5098
A04	0.00387373	5132
A04	0.00430579	5176
A04	0.00473796	5099
A04	0.00517008	5142
A04	0.00560227	4985
A04	0.00603435	5118
A04	0.00646649	5058
A04	0.00689866	5056
A04	0.00733078	4902
A04	0.00776291	4957
A04	0.00819499	4945
A04	0.00862716	5041
A04	0.00905935	5135
A04	0.00949145	5238
A04	0.00992352	5168
A04	0.0103556	4973
A04	0.0107878	4958
A04	0.01122	5145
A04	0.0116521	5047
A04	0.0120842	5169
A04	0.0125163	5047
A04	0.0129484	5092
A04	0.0133806	5139
A04	0.0138127	5079
A04	0.0142448	5095
A04	0.014677	5234
A04	0.0151092	5206
A04	0.0155413	5145
A04	0.0159734	5089
A04	0.0164056	5105
A04	0.0168377	5173
A04	0.0172697	5216
A04	0.0177019	5214
A04	0.018134	5206
A04	0.0185661	5158
A04	0.0189983	5095
A04	0.0194305	5113
A04	0.0198626	5306
A04	0.0202947	5300
A04	0.020727	5046
A04	0.0211591	5211
A04	0.0215912	5241
A04	0.0220233	5206
A04	0.0224555	5242
A04	0.0228876	5223
A04	0.0233198	5205
A04	0.0237519	5221
A04	0.0241841	5169
A04	0.0246162	5367
A04	0.0250483	5200
A04	0.0254803	5285
A04	0.0259124	5198
A04	0.0263446	5269
A04	0.0267768	5389
A04	0.0272089	5226
A04	0.027641	5329
A04	0.0280731	5255
A04	0.0285053	5372
A04	0.0289373	5179
A04	0.0293695	5335
A04	0.0298017	5281
A04	0.0302337	5413
A04	0.0306659	5464
A04	0.031098	5341
A04	0.0315301	5413
A04	0.0319623	5414
A04	0.0323944	5410
A04	0.0328265	5385
A04	0.0332587	5293
A04	0.0336908	5414
A04	0.0341229	5456
A04	0.034555	5333
A04	0.0349871	5505
A04	0.0354193	5386
A04	0.0358515	5259
A04	0.0362838	5338
A04	0.0367159	5395
A04	0.0371479	5438
A04	0.0375801	5446
A04	0.0380122	5304
A04	0.0384442	5481
A04	0.0388764	5502
A04	0.0393086	5481
A04	0.0397407	5515
A04	0.0401728	5395
A04	0.040605	5438
A04	0.0410372	5611
A04	0.0414694	5484
A04	0.0419014	5607
A04	0.0423336	5504
A04	0.0427656	5420
A04	0.0431977	5562
A04	0.0436298	5502
A04	0.044062	5427
A04	0.0444941	5498
A04	0.0449262	5580
A04	0.0453584	5493
A04	0.0457904	5451
A04	0.0462226	5626
A04	0.0466547	5541
A04	0.0470867	5689
A04	0.0475188	5659
A04	0.0479509	5656
A04	0.0483831	5571
A04	0.0488152	5609
A04	0.0492473	5662
A04	0.0496794	5611
A04	0.0501116	5673
A04	0.0505437	5636
A04	0.0509759	5642
A04	0.051408	5544
A04	0.0518401	5668
A04	0.0522722	5634
A04	0.0527043	5778
A04	0.0531364	5694
A04	0.0535685	5587
A04	0.0540007	5764
A04	0.0544328	5756
A04	0.0548649	5751
A04	0.055297	5819
A04	0.0557291	5618
A04	0.0561613	5812
A04	0.0565934	5728
A04	0.0570255	5770
A04	0.0574576	5737
A04	0.0578897	5902
A04	0.0583219	5735
A04	0.058754	5881
A04	0.0591862	5885
A04	0.0596183	5834
A04	0.0600504	5748
A04	0.0604825	5883
A04	0.0609147	5922
A04	0.0613467	5828
A04	0.0617788	5867
A04	0.062211	5804
A04	0.0626431	5826
A04	0.0630754	5784
A04	0.0635075	5916
A04	0.0639396	5781
A04	0.0643718	5930
A04	0.0648039	5845
A04	0.065236	5929
A04	0.0656681	6077
A04	0.0661002	5956
A04	0.0665323	5906
A04	0.0669644	5954
A04	0.0673965	5844
A04	0.0678288	5839
A04	0.0682609	5774
A04	0.0686931	5953
A04	0.0691253	5937
A04	0.0695575	5962
A04	0.0699894	5919
A05	0.00042066	5346
A05	0.000852836	5136
A05	0.00128495	5057
A05	0.00171705	5245
A05	0.00214917	5140
A05	0.00258127	5099
A05	0.00301352	5191
A05	0.00344574	5205
A05	0.00387788	4964
A05	0.00430994	5125
A05	0.00474212	5151
A05	0.00517424	5156
A05	0.00560642	5060
A05	0.00603851	4987
A05	0.00647065	4961
A05	0.0069028	5142
A05	0.00733493	5132
A05	0.00776706	5084
A05	0.00819913	5077
A05	0.00863132	4995
A05	0.00906351	4996
A05	0.00949559	5083
A05	0.00992767	5073
A05	0.0103598	5013
A05	0.010792	5049
A05	0.0112241	5005
A05	0.0116563	5082
A05	0.0120884	5011
A05	0.0125205	5032
A05	0.0129526	5143
A05	0.0133847	5124
A05	0.0138168	5089
A05	0.014249	5029
A05	0.0146812	5197
A05	0.0151133	5041
A05	0.0155455	5181
A05	0.0159776	5191
A05	0.0164097	5171
A05	0.0168419	5158
A05	0.0172739	5142
A05	0.0177061	5029
A05	0.0181382	5233
A05	0.0185703	5261
A05	0.0190024	5289
A05	0.0194346	5157
A05	0.0198667	5178
A05	0.0202989	5326
A05	0.0207311	4996
A05	0.0211633	5179
A05	0.0215953	5176
A05	0.0220275	5196
A05	0.0224596	5250
A05	0.0228918	5165
A05	0.023324	5209
A05	0.0237561	5255
A05	0.0241882	5302
A05	0.0246203	5243
A05	0.0250524	5165
A05	0.0254845	5350
A05	0.0259166	5189
A05	0.0263488	5377
A05	0.0267809	5235
A05	0.027213	5414
A05	0.0276452	5309
A05	0.0280773	5212
A05	0.0285094	5365
A05	0.0289415	5332
A05	0.0293736	5209
A05	0.0298058	5181
A05	0.0302379	5463
A05	0.03067	5473
A05	0.0311021	5356
A05	0.0315343	5377
A05	0.0319664	5238
A05	0.0323985	5380
A05	0.0328307	5478
A05	0.0332628	5334
A05	0.033695	5248
A05	0.0341271	5459
A05	0.0345592	5344
A05	0.0349913	5391
A05	0.0354235	5533
A05	0.0358556	5249
A05	0.0362879	5406
A05	0.03672	5513
A05	0.0371521	5391
A05	0.0375842	5372
A05	0.0380164	5423
A05	0.0384484	5471
A05	0.0388806	5403
A05	0.0393127	5457
A05	0.0397449	5547
A05	0.040177	5438
A05	0.0406092	5598
A05	0.0410413	5497
A05	0.0414735	5520
A05	0.0419056	5453
A05	0.0423377	5555
A05	0.0427698	5475
A05	0.0432019	5489
A05	0.043634	5442
A05	0.0440661	5486
A05	0.0444983	5411
A05	0.0449303	5623
A05	0.0453625	5630
A05	0.0457945	5547
A05	0.0462267	5616
A05	0.0466589	5650
A05	0.0470909	5600
A05	0.047523	5628
A05	0.0479551	5568
A05	0.0483872	5504
A05	0.0488193	5789
A05	0.0492515	5505
A05	0.0496836	5666
A05	0.0501158	5633
A05	0.0505479	5512
A05	0.0509801	5639
A05	0.0514122	5639
A05	0.0518442	5633
A05	0.0522763	5726
A05	0.0527084	5660
A05	0.0531405	5644
A05	0.0535727	5807
A05	0.0540048	5614
A05	0.054437	5605
A05	0.054869	5676
A05	0.0553011	5706
A05	0.0557333	5726
A05	0.0561654	5689
A05	0.0565976	5883
A05	0.0570296	5696
A05	0.0574618	5742
A05	0.0578939	5730
A05	0.058326	5755
A05	0.0587582	5797
A05	0.0591903	5727
A05	0.0596225	5878
A05	0.0600546	5872
A05	0.0604867	5891
A05	0.0609188	5635
A05	0.0613509	5908
A05	0.061783	5761
A05	0.0622151	5764
A05	0.0626473	5925
A05	0.0630795	5703
A05	0.0635117	5824
A05	0.0639438	5874
A05	0.064376	5738
A05	0.0648081	5919
A05	0.0652401	5845
A05	0.0656722	5995
A05	0.0661043	5893
A05	0.0665364	5830
A05	0.0669685	5758
A05	0.0674006	5789
A05	0.0678329	5996
A05	0.0682651	5886
A05	0.0686972	5840
A05	0.0691294	5979
A05	0.0695616	5925
A05	0.0699936	5860
A06	0.00042485	5436
A06	0.000857025	5474
A06	0.00128913	5302
A06	0.00172124	5325
A06	0.00215336	5240
A06	0.00258546	5289
A06	0.0030177	5121
A06	0.00344993	5287
A06	0.00388206	5113
A06	0.00431413	5302
A06	0.00474628	5176
A06	0.00517843	5150
A06	0.0056106	5227
A06	0.0060427	5252
A06	0.00647483	5202
A06	0.00690697	5288
A06	0.00733911	5137
A06	0.00777124	5107
A06	0.00820332	5270
A06	0.00863551	5123
A06	0.00906769	5251
A06	0.00949978	5125
A06	0.00993185	5234
A06	0.010364	5174
A06	0.0107962	5203
A06	0.0112283	5126
A06	0.0116604	5166
A06	0.0120926	5123
A06	0.0125247	5112
A06	0.0129568	5103
A06	0.0133889	5244
A06	0.013821	5256
A06	0.0142532	5201
A06	0.0146854	5105
A06	0.0151175	5388
A06	0.0155497	5196
A06	0.0159818	5398
A06	0.0164139	5306
A06	0.016846	5407
A06	0.0172781	5210
A06	0.0177102	5342
A06	0.0181424	5323
A06	0.0185744	5401
A06	0.0190066	5346
A06	0.0194388	5370
A06	0.0198709	5468
A06	0.0203031	5360
A06	0.0207353	5587
A06	0.0211675	5461
A06	0.0215995	5436
A06	0.0220316	5461
A06	0.0224638	5348
A06	0.022896	5441
A06	0.0233281	5333
A06	0.0237603	5367
A06	0.0241924	5392
A06	0.0246245	5282
A06	0.0250566	5310
A06	0.0254886	5371
A06	0.0259208	5414
A06	0.026353	5527
A06	0.0267851	5327
A06	0.0272172	5355
A06	0.0276493	5363
A06	0.0280815	5367
A06	0.0285136	5532
A06	0.0289457	5440
A06	0.0293778	5450
A06	0.02981	5405
A06	0.0302421	5513
A06	0.0306742	5577
A06	0.0311063	5494
A06	0.0315384	5464
A06	0.0319706	5405
A06	0.0324027	5462
A06	0.0328349	5535
A06	0.033267	5526
A06	0.0336991	5467
A06	0.0341313	5517
A06	0.0345634	5551
A06	0.0349955	5522
A06	0.0354277	5569
A06	0.0358598	5538
A06	0.0362921	5514
A06	0.0367242	5549
A06	0.0371563	5502
A06	0.0375884	5606
A06	0.0380205	5518
A06	0.0384526	5704
A06	0.0388848	5479
A06	0.0393169	5567
A06	0.039749	5572
A06	0.0401812	5548
A06	0.0406134	5662
A06	0.0410455	5646
A06	0.0414777	5558
A06	0.0419097	5554
A06	0.0423419	5628
A06	0.0427739	5657
A06	0.0432061	5585
A06	0.0436381	5626
A06	0.0440703	5710
A06	0.0445024	5618
A06	0.0449345	5767
A06	0.0453667	5662
A06	0.0457987	5562
A06	0.0462309	5711
A06	0.046663	5629
A06	0.0470951	5743
A06	0.0475271	5789
A06	0.0479592	5755
A06	0.0483914	5723
A06	0.0488235	5746
A06	0.0492557	5697
A06	0.0496878	5613
A06	0.05012	5774
A06	0.0505521	5646
A06	0.0509842	5629
A06	0.0514163	5644
A06	0.0518484	5794
A06	0.0522805	5704
A06	0.0527126	5881
A06	0.0531447	5800
A06	0.0535769	5764
A06	0.054009	5706
A06	0.0544411	5849
A06	0.0548732	5899
A06	0.0553053	5772
A06	0.0557375	5876
A06	0.0561696	5675
A06	0.0566017	5902
A06	0.0570338	5818
A06	0.0574659	5880
A06	0.0578981	5875
A06	0.0583302	5846
A06	0.0587623	5842
A06	0.0591945	5841
A06	0.0596267	5809
A06	0.0600588	5867
A06	0.0604909	5715
A06	0.060923	5699
A06	0.061355	5860
A06	0.0617871	5761
A06	0.0622193	5878
A06	0.0626515	6014
A06	0.0630837	5832
A06	0.0635158	5871
A06	0.063948	6009
A06	0.0643802	5877
A06	0.0648122	5888
A06	0.0652443	5948
A06	0.0656764	5902
A06	0.0661085	5744
A06	0.0665406	5973
A06	0.0669727	5804
A06	0.0674048	5874
A06	0.0678371	5909
A06	0.0682692	6063
A06	0.0687014	5958
A06	0.0691336	6039
A06	0.0695658	5966
A06	0.0699978	5889
A07	0.000428981	5254
A07	0.000861157	5206
A07	0.00129326	5138
A07	0.00172536	5251
A07	0.00215749	5145
A07	0.00258959	5161
A07	0.00302183	5094
A07	0.00345405	4973
A07	0.00388619	4997
A07	0.00431826	5142
A07	0.00475043	4984
A07	0.00518256	4955
A07	0.00561473	4926
A07	0.00604683	5051
A07	0.00647897	4994
A07	0.00691111	4803
A07	0.00734325	4829
A07	0.00777538	4970
A07	0.00820745	4972
A07	0.00863964	4869
A07	0.00907182	4829
A07	0.00950391	4888
A07	0.00993598	4824
A07	0.0103681	4784
A07	0.0108003	4750
A07	0.0112324	4900
A07	0.0116646	4785
A07	0.0120967	4812
A07	0.0125288	4885
A07	0.0129609	4822
A07	0.0133931	4800
A07	0.0138252	4889
A07	0.0142573	4811
A07	0.0146895	4714
A07	0.0151216	4847
A07	0.0155538	4770
A07	0.0159859	4956
A07	0.0164181	4885
A07	0.0168502	4708
A07	0.0172822	4845
A07	0.0177144	4904
A07	0.0181465	4827
A07	0.0185786	4937
A07	0.0190107	4888
A07	0.0194429	4809
A07	0.019875	4753
A07	0.0203072	4879
A07	0.0207394	4863
A07	0.0211716	5019
A07	0.0216037	4763
A07	0.0220358	4803
A07	0.0224679	4763
A07	0.0229001	4906
A07	0.0233323	4850
A07	0.0237644	4859
A07	0.0241965	4910
A07	0.0246287	4970
A07	0.0250607	4885
A07	0.0254928	4833
A07	0.0259249	4791
A07	0.0263571	4832
A07	0.0267893	4806
A07	0.0272213	4824
A07	0.0276535	4889
A07	0.0280856	4720
A07	0.0285177	4753
A07	0.0289498	4797
A07	0.029382	4803
A07	0.0298141	4856
A07	0.0302462	4735
A07	0.0306783	4758
A07	0.0311104	4927
A07	0.0315426	4779
A07	0.0319748	4878
A07	0.0324068	4896
A07	0.032839	4823
A07	0.0332711	4767
A07	0.0337033	4859
A07	0.0341354	4739
A07	0.0345675	4874
A07	0.0349996	4856
A07	0.0354318	4812
A07	0.035864	4863
A07	0.0362962	4811
A07	0.0367283	4846
A07	0.0371604	4955
A07	0.0375926	4889
A07	0.0380247	4884
A07	0.0384567	4883
A07	0.0388889	4900
A07	0.0393211	4822
A07	0.0397532	4697
A07	0.0401853	4709
A07	0.0406175	4800
A07	0.0410497	4789
A07	0.0414818	4768
A07	0.0419139	4906
A07	0.042346	4918
A07	0.0427781	4882
A07	0.0432102	4796
A07	0.0436423	4662
A07	0.0440745	4762
A07	0.0445066	4659
A07	0.0449386	4728
A07	0.0453708	4889
A07	0.0458029	4672
A07	0.046235	4838
A07	0.0466672	4785
A07	0.0470992	4813
A07	0.0475313	4895
A07	0.0479634	4697
A07	0.0483955	4820
A07	0.0488277	4871
A07	0.0492598	4905
A07	0.0496919	4858
A07	0.0501241	4734
A07	0.0505562	4842
A07	0.0509884	4732
A07	0.0514205	4838
A07	0.0518526	4622
A07	0.0522847	4758
A07	0.0527168	4736
A07	0.0531488	4846
A07	0.053581	4699
A07	0.0540131	4775
A07	0.0544453	4687
A07	0.0548774	4776
A07	0.0553095	4817
A07	0.0557416	4813
A07	0.0561738	4618
A07	0.0566059	4763
A07	0.057038	4583
A07	0.0574701	4659
A07	0.0579022	4696
A07	0.0583344	4825
A07	0.0587665	4780
A07	0.0591986	4779
A07	0.0596308	4679
A07	0.0600629	4713
A07	0.060495	4682
A07	0.0609271	4805
A07	0.0613592	4762
A07	0.0617913	4649
A07	0.0622234	4756
A07	0.0626556	4729
A07	0.0630878	4744
A07	0.06352	4705
A07	0.0639521	4784
A07	0.0643843	4781
A07	0.0648164	4737
A07	0.0652484	4662
A07	0.0656805	4701
A07	0.0661127	4673
A07	0.0665447	4769
A07	0.0669768	4610
A07	0.067409	4640
A07	0.0678412	4654
A07	0.0682734	4665
A07	0.0687055	4772
A07	0.0691378	4666
A07	0.0695699	4676
A07	0.0700019	4704
A08	0.000433148	5217
A08	0.000865324	5157
A08	0.00129743	5129
A08	0.00172953	5241
A08	0.00216166	4995
A08	0.00259376	5002
A08	0.003026	4883
A08	0.00345823	4926
A08	0.00389036	5013
A08	0.00432243	5013
A08	0.00475461	5007
A08	0.00518672	5001
A08	0.0056189	4978
A08	0.006051	4969
A08	0.00648312	4880
A08	0.00691527	4834
A08	0.00734742	4845
A08	0.00777955	4852
A08	0.00821162	4806
A08	0.00864381	4942
A08	0.00907598	4741
A08	0.00950807	5050
A08	0.00994015	5002
A08	0.0103723	4855
A08	0.0108045	4833
A08	0.0112366	4795
A08	0.0116688	4801
A08	0.0121009	4706
A08	0.012533	4839
A08	0.0129651	4920
A08	0.0133972	4788
A08	0.0138293	4777
A08	0.0142615	5001
A08	0.0146937	4868
A08	0.0151258	4961
A08	0.015558	4947
A08	0.0159901	4965
A08	0.0164222	4878
A08	0.0168543	4968
A08	0.0172864	4900
A08	0.0177185	4776
A08	0.0181507	4890
A08	0.0185827	4889
A08	0.0190149	4839
A08	0.0194471	4896
A08	0.0198792	4899
A08	0.0203114	4769
A08	0.0207436	4852
A08	0.0211758	4969
A08	0.0216078	4742
A08	0.0220399	4891
A08	0.0224721	4803
A08	0.0229043	4834
A08	0.0233365	4742
A08	0.0237686	4860
A08	0.0242007	4752
A08	0.0246328	4855
A08	0.0250649	4787
A08	0.0254969	4846
A08	0.0259291	4766
A08	0.0263613	4859
A08	0.0267934	4657
A08	0.0272255	4768
A08	0.0276576	4772
A08	0.0280898	4719
A08	0.0285219	4845
A08	0.028954	4835
A08	0.0293861	4874
A08	0.0298183	4744
A08	0.0302504	4901
A08	0.0306825	4763
A08	0.0311146	4838
A08	0.0315467	4708
A08	0.0319789	4817
A08	0.032411	4626
A08	0.0328432	4855
A08	0.0332753	4796
A08	0.0337074	4880
A08	0.0341396	4821
A08	0.0345717	4845
A08	0.0350038	4756
A08	0.035436	4639
A08	0.0358681	4727
A08	0.0363004	4710
A08	0.0367325	4828
A08	0.0371645	4889
A08	0.0375967	4741
A08	0.0380289	4749
A08	0.0384609	4762
A08	0.038893	4789
A08	0.0393252	4745
A08	0.0397573	4703
A08	0.0401895	4722
A08	0.0406217	4791
A08	0.0410538	4729
A08	0.041486	4637
A08	0.041918	4706
A08	0.0423502	4851
A08	0.0427822	4855
A08	0.0432144	4736
A08	0.0436465	4962
A08	0.0440786	4806
A08	0.0445107	4706
A08	0.0449428	4781
A08	0.045375	4753
A08	0.045807	4779
A08	0.0462392	4682
A08	0.0466713	4776
A08	0.0471034	4730
A08	0.0475354	4811
A08	0.0479675	4782
A08	0.0483997	4661
A08	0.0488318	4775
A08	0.049264	4717
A08	0.0496961	4685
A08	0.0501283	4703
A08	0.0505604	4761
A08	0.0509925	4663
A08	0.0514246	4766
A08	0.0518567	4654
A08	0.0522888	4608
A08	0.0527209	4622
A08	0.053153	4645
A08	0.0535851	4787
A08	0.0540173	4748
A08	0.0544494	4741
A08	0.0548815	4868
A08	0.0553136	4885
A08	0.0557458	4657
A08	0.0561779	4661
A08	0.05661	4740
A08	0.0570421	4810
A08	0.0574742	4696
A08	0.0579064	4742
A08	0.0583385	4726
A08	0.0587706	4738
A08	0.0592028	4779
A08	0.059635	4714
A08	0.0600671	4703
A08	0.0604991	4809
A08	0.0609313	4704
A08	0.0613633	4756
A08	0.0617955	4669
A08	0.0622276	4709
A08	0.0626598	4690
A08	0.063092	4686
A08	0.0635242	4719
A08	0.0639563	4743
A08	0.0643884	4656
A08	0.0648205	4565
A08	0.0652526	4657
A08	0.0656847	4674
A08	0.0661168	4746
A08	0.0665489	4727
A08	0.066981	4619
A08	0.0674131	4558
A08	0.0678454	4573
A08	0.0682776	4757
A08	0.0687097	4707
A08	0.0691419	4752
A08	0.0695741	4561
A08	0.0700061	4664
A09	0.000437326	5467
A09	0.000869514	5345
A09	0.00130161	5417
A09	0.0017337	5266
A09	0.00216583	5380
A09	0.00259795	5395
A09	0.00303017	5309
A09	0.0034624	5405
A09	0.00389454	5162
A09	0.00432662	5248
A09	0.00475877	5263
A09	0.0051909	5261
A09	0.00562308	5191
A09	0.00605517	5235
A09	0.0064873	5169
A09	0.00691944	5194
A09	0.0073516	5058
A09	0.00778372	5058
A09	0.0082158	5091
A09	0.008648	5140
A09	0.00908016	5010
A09	0.00951225	5101
A09	0.00994433	5162
A09	0.0103765	5145
A09	0.0108087	5143
A09	0.0112408	5224
A09	0.0116729	5075
A09	0.0121051	5214
A09	0.0125371	5295
A09	0.0129692	5207
A09	0.0134014	5245
A09	0.0138335	5134
A09	0.0142657	5113
A09	0.0146978	5257
A09	0.01513	5204
A09	0.0155621	5243
A09	0.0159942	5152
A09	0.0164264	5066
A09	0.0168585	5141
A09	0.0172905	5058
A09	0.0177227	5160
A09	0.0181548	5259
A09	0.0185869	5196
A09	0.0190191	5165
A09	0.0194513	5140
A09	0.0198834	5030
A09	0.0203156	5028
A09	0.0207478	5144
A09	0.0211799	5093
A09	0.021612	5163
A09	0.0220441	5172
A09	0.0224763	5171
A09	0.0229085	5056
A09	0.0233406	5218
A09	0.0237728	5049
A09	0.0242049	5079
A09	0.024637	5118
A09	0.0250691	5148
A09	0.0255011	5011
A09	0.0259332	5188
A09	0.0263655	5215
A09	0.0267976	5145
A09	0.0272297	5035
A09	0.0276618	5142
A09	0.0280939	5162
A09	0.0285261	5086
A09	0.0289582	5009
A09	0.0293903	5046
A09	0.0298225	5081
A09	0.0302545	4958
A09	0.0306867	5148
A09	0.0311188	5182
A09	0.0315509	5071
A09	0.0319831	5176
A09	0.0324152	5094
A09	0.0328473	5235
A09	0.0332795	5143
A09	0.0337116	5127
A09	0.0341438	5138
A09	0.0345758	5064
A09	0.035008	5121
A09	0.0354402	5050
A09	0.0358723	5073
A09	0.0363046	5042
A09	0.0367367	5084
A09	0.0371687	5104
A09	0.0376009	5229
A09	0.038033	5274
A09	0.0384651	4978
A09	0.0388972	5179
A09	0.0393294	5090
A09	0.0397615	5138
A09	0.0401937	5138
A09	0.0406258	5058
A09	0.041058	5124
A09	0.0414902	5038
A09	0.0419222	4962
A09	0.0423544	5173
A09	0.0427864	5015
A09	0.0432186	5265
A09	0.0436506	4956
A09	0.0440828	5083
A09	0.0445149	5134
A09	0.044947	5041
A09	0.0453792	4919
A09	0.0458112	5025
A09	0.0462434	5104
A09	0.0466755	4973
A09	0.0471075	5079
A09	0.0475396	5190
A09	0.0479717	5082
A09	0.0484039	5145
A09	0.048836	5046
A09	0.0492681	5010
A09	0.0497002	5091
A09	0.0501324	5020
A09	0.0505645	5178
A09	0.0509967	5058
A09	0.0514288	5061
A09	0.0518609	5041
A09	0.052293	5044
A09	0.0527251	5004
A09	0.0531572	5052
A09	0.0535893	4952
A09	0.0540215	5045
A09	0.0544536	5110
A09	0.0548857	5070
A09	0.0553178	5059
A09	0.0557499	5033
A09	0.0561821	4995
A09	0.0566142	5003
A09	0.0570463	5067
A09	0.0574784	5078
A09	0.0579106	4986
A09	0.0583427	5118
A09	0.0587748	5104
A09	0.059207	4903
A09	0.0596391	4987
A09	0.0600712	5020
A09	0.0605033	5033
A09	0.0609355	4973
A09	0.0613675	4945
A09	0.0617996	5055
A09	0.0622318	5037
A09	0.062664	4993
A09	0.0630962	5042
A09	0.0635283	4883
A09	0.0639604	4900
A09	0.0643926	4993
A09	0.0648247	4958
A09	0.0652568	4932
A09	0.0656889	4959
A09	0.066121	4970
A09	0.066553	5035
A09	0.0669852	5089
A09	0.0674173	4974
A09	0.0678496	5055
A09	0.0682817	4939
A09	0.0687139	4908
A09	0.0691461	5007
A09	0.0695782	4964
A09	0.0700102	5040
A10	0.000441458	5500
A10	0.000873646	5272
A10	0.00130575	5486
A10	0.00173785	5315
A10	0.00216997	5412
A10	0.00260208	5342
A10	0.00303431	5476
A10	0.00346653	5235
A10	0.00389868	5469
A10	0.00433075	5379
A10	0.00476292	5368
A10	0.00519505	5456
A10	0.00562722	5359
A10	0.00605932	5373
A10	0.00649144	5324
A10	0.00692359	5400
A10	0.00735573	5567
A10	0.00778786	5451
A10	0.00821993	5248
A10	0.00865212	5424
A10	0.00908429	5575
A10	0.00951638	5405
A10	0.00994847	5599
A10	0.0103806	5542
A10	0.0108128	5568
A10	0.0112449	5536
A10	0.0116771	5681
A10	0.0121092	5551
A10	0.0125413	5519
A10	0.0129734	5556
A10	0.0134055	5813
A10	0.0138376	5594
A10	0.0142698	5686
A10	0.014702	5773
A10	0.0151341	5795
A10	0.0155663	5659
A10	0.0159984	5777
A10	0.0164305	5802
A10	0.0168627	5814
A10	0.0172947	5719
A10	0.0177269	5727
A10	0.018159	5749
A10	0.018591	5857
A10	0.0190232	6032
A10	0.0194554	5887
A10	0.0198875	5870
A10	0.0203197	6095
A10	0.0207519	5821
A10	0.0211841	6019
A10	0.0216161	5868
A10	0.0220483	5828
A10	0.0224804	6172
A10	0.0229126	5946
A10	0.0233448	6092
A10	0.0237769	6040
A10	0.024209	6054
A10	0.0246411	5982
A10	0.0250732	6065
A10	0.0255053	6161
A10	0.0259374	6026
A10	0.0263696	6060
A10	0.0268017	6125
A10	0.0272338	6104
A10	0.027666	6208
A10	0.0280981	6089
A10	0.0285302	6269
A10	0.0289623	6122
A10	0.0293945	6136
A10	0.0298266	6255
A10	0.0302587	6087
A10	0.0306908	6060
A10	0.0311229	6334
A10	0.031555	6107
A10	0.0319872	6219
A10	0.0324193	6171
A10	0.0328515	6174
A10	0.0332836	6171
A10	0.0337157	6214
A10	0.0341479	6316
A10	0.03458	6265
A10	0.0350121	6098
A10	0.0354443	6337
A10	0.0358764	6338
A10	0.0363087	6278
A10	0.0367408	6242
A10	0.0371729	6257
A10	0.037605	6341
A10	0.0380372	6281
A10	0.0384692	6395
A10	0.0389014	6265
A10	0.0393335	6341
A10	0.0397656	6362
A10	0.0401978	6431
A10	0.04063	6394
A10	0.0410621	6379
A10	0.0414943	6425
A10	0.0419264	6336
A10	0.0423585	6425
A10	0.0427905	6486
A10	0.0432227	6363
A10	0.0436548	6451
A10	0.0440869	6646
A10	0.0445191	6513
A10	0.0449511	6685
A10	0.0453833	6537
A10	0.0458153	6505
A10	0.0462475	6609
A10	0.0466797	6486
A10	0.0471117	6504
A10	0.0475438	6565
A10	0.0479758	6421
A10	0.048408	6619
A10	0.0488402	6489
A10	0.0492723	6560
A10	0.0497044	6673
A10	0.0501366	6642
A10	0.0505687	6492
A10	0.0510009	6705
A10	0.0514329	6611
A10	0.051865	6793
A10	0.0522971	6628
A10	0.0527292	6636
A10	0.0531613	6727
A10	0.0535934	6861
A10	0.0540256	6776
A10	0.0544577	6787
A10	0.0548898	6646
A10	0.0553219	6481
A10	0.0557541	6857
A10	0.0561862	6725
A10	0.0566183	6709
A10	0.0570505	6769
A10	0.0574826	6629
A10	0.0579147	6886
A10	0.0583468	6981
A10	0.058779	6692
A10	0.0592111	6717
A10	0.0596433	6568
A10	0.0600754	6919
A10	0.0605075	6831
A10	0.0609396	6854
A10	0.0613717	6821
A10	0.0618038	6819
A10	0.0622359	6834
A10	0.0626681	6868
A10	0.0631003	6908
A10	0.0635325	6715
A10	0.0639646	6915
A10	0.0643968	6944
A10	0.0648289	6969
A10	0.0652609	6940
A10	0.065693	6929
A10	0.0661251	6970
A10	0.0665572	6861
A10	0.0669893	6989
A10	0.0674214	6886
A10	0.0678537	7075
A10	0.0682859	6971
A10	0.068718	6974
A10	0.0691502	7003
A10	0.0695824	6810
A10	0.0700144	7048
A11	0.000445613	5171
A11	0.000877801	5056
A11	0.00130992	5035
A11	0.001742	5128
A11	0.00217413	4957
A11	0.00260625	4909
A11	0.00303847	5069
A11	0.00347068	4967
A11	0.00390284	4779
A11	0.00433492	4854
A11	0.00476707	4934
A11	0.0051992	4911
A11	0.00563138	4838
A11	0.00606347	5017
A11	0.0064956	4900
A11	0.00692774	5014
A11	0.0073599	5008
A11	0.00779201	5101
A11	0.0082241	4982
A11	0.00865628	4866
A11	0.00908846	5079
A11	0.00952054	4984
A11	0.00995263	5056
A11	0.0103848	5036
A11	0.010817	5099
A11	0.0112491	5026
A11	0.0116812	5149
A11	0.0121134	5052
A11	0.0125454	5284
A11	0.0129775	5149
A11	0.0134097	5163
A11	0.0138418	5327
A11	0.014274	5327
A11	0.0147061	5293
A11	0.0151383	5136
A11	0.0155704	5245
A11	0.0160025	5283
A11	0.0164347	5289
A11	0.0168668	5337
A11	0.0172989	5187
A11	0.017731	5366
A11	0.0181631	5382
A11	0.0185952	5328
A11	0.0190274	5221
A11	0.0194596	5418
A11	0.0198917	5470
A11	0.0203239	5402
A11	0.0207561	5487
A11	0.0211882	5450
A11	0.0216203	5426
A11	0.0220524	5623
A11	0.0224846	5468
A11	0.0229168	5387
A11	0.0233489	5559
A11	0.0237811	5460
A11	0.0242132	5485
A11	0.0246453	5515
A11	0.0250774	5508
A11	0.0255094	5588
A11	0.0259415	5502
A11	0.0263738	5493
A11	0.0268059	5457
A11	0.027238	5459
A11	0.0276701	5742
A11	0.0281022	5609
A11	0.0285344	5588
A11	0.0289665	5612
A11	0.0293986	5692
A11	0.0298307	5746
A11	0.0302628	5642
A11	0.030695	5715
A11	0.0311271	5591
A11	0.0315592	5690
A11	0.0319914	5718
A11	0.0324235	5842
A11	0.0328556	5560
A11	0.0332878	5822
A11	0.0337199	5718
A11	0.0341521	5898
A11	0.0345841	5770
A11	0.0350162	5772
A11	0.0354484	5829
A11	0.0358806	5767
A11	0.0363129	5850
A11	0.036745	5936
A11	0.037177	5890
A11	0.0376092	5873
A11	0.0380413	5872
A11	0.0384734	5801
A11	0.0389055	5958
A11	0.0393377	5833
A11	0.0397698	5831
A11	0.040202	5853
A11	0.0406341	5850
A11	0.0410663	5906
A11	0.0414985	5996
A11	0.0419305	6001
A11	0.0423627	5948
A11	0.0427947	5832
A11	0.0432269	5986
A11	0.0436589	6219
A11	0.0440911	6070
A11	0.0445232	6101
A11	0.0449553	5987
A11	0.0453875	6074
A11	0.0458195	6075
A11	0.0462517	5885
A11	0.0466838	6178
A11	0.0471158	5948
A11	0.0475479	5979
A11	0.04798	6028
A11	0.0484122	5970
A11	0.0488443	6052
A11	0.0492764	6179
A11	0.0497086	6147
A11	0.0501407	6103
A11	0.0505728	6141
A11	0.051005	6008
A11	0.0514371	6389
A11	0.0518692	6198
A11	0.0523013	6139
A11	0.0527334	6058
A11	0.0531655	6216
A11	0.0535976	6221
A11	0.0540298	6037
A11	0.0544619	6262
A11	0.054894	6260
A11	0.0553261	6170
A11	0.0557582	6210
A11	0.0561904	6189
A11	0.0566225	6164
A11	0.0570546	6155
A11	0.0574867	5995
A11	0.0579189	6138
A11	0.058351	6206
A11	0.0587831	6213
A11	0.0592153	6051
A11	0.0596474	6178
A11	0.0600795	6306
A11	0.0605116	6284
A11	0.0609438	6159
A11	0.0613758	6179
A11	0.0618079	6266
A11	0.0622401	6223
A11	0.0626723	6251
A11	0.0631045	6250
A11	0.0635366	6245
A11	0.0639688	6295
A11	0.0644009	6300
A11	0.064833	6347
A11	0.065265	6319
A11	0.0656972	6308
A11	0.0661293	6476
A11	0.0665613	6375
A11	0.0669935	6235
A11	0.0674256	6189
A11	0.0678579	6290
A11	0.06829	6328
A11	0.0687222	6401
A11	0.0691544	6383
A11	0.0695865	6209
A11	0.0700185	6399
A12	0.000449815	5189
A12	0.000882002	5154
A12	0.00131411	4985
A12	0.00174619	5000
A12	0.00217833	4929
A12	0.00261044	4937
A12	0.00304267	5026
A12	0.00347488	4979
A12	0.00390703	4847
A12	0.00433911	4918
A12	0.00477127	4869
A12	0.0052034	4917
A12	0.00563557	4941
A12	0.00606767	5048
A12	0.0064998	4959
A12	0.00693194	4869
A12	0.00736407	4933
A12	0.00779622	5116
A12	0.00822829	5077
A12	0.00866049	5118
A12	0.00909265	5023
A12	0.00952473	4910
A12	0.00995684	5000
A12	0.0103889	4982
A12	0.0108212	5027
A12	0.0112533	4986
A12	0.0116854	5046
A12	0.0121176	5147
A12	0.0125496	5110
A12	0.0129817	5168
A12	0.0134139	5197
A12	0.013846	5269
A12	0.0142781	5183
A12	0.0147103	5322
A12	0.0151425	5179
A12	0.0155746	5330
A12	0.0160067	5337
A12	0.0164389	5440
A12	0.016871	5563
A12	0.017303	5300
A12	0.0177352	5233
A12	0.0181673	5345
A12	0.0185994	5439
A12	0.0190316	5255
A12	0.0194638	5401
A12	0.0198959	5340
A12	0.0203281	5408
A12	0.0207602	5331
A12	0.0211924	5500
A12	0.0216245	5411
A12	0.0220566	5536
A12	0.0224888	5526
A12	0.0229209	5430
A12	0.0233531	5639
A12	0.0237852	5516
A12	0.0242174	5563
A12	0.0246495	5521
A12	0.0250816	5470
A12	0.0255136	5514
A12	0.0259457	5569
A12	0.026378	5582
A12	0.0268101	5649
A12	0.0272421	5626
A12	0.0276743	5742
A12	0.0281064	5625
A12	0.0285386	5754
A12	0.0289707	5777
A12	0.0294028	5736
A12	0.0298349	5786
A12	0.030267	5628
A12	0.0306992	5777
A12	0.0311313	5680
A12	0.0315634	5593
A12	0.0319956	5755
A12	0.0324277	5666
A12	0.0328598	5762
A12	0.033292	5717
A12	0.0337241	5744
A12	0.0341563	5561
A12	0.0345883	5831
A12	0.0350204	5651
A12	0.0354526	5718
A12	0.0358848	5833
A12	0.0363171	5846
A12	0.0367491	5726
A12	0.0371812	5890
A12	0.0376134	5895
A12	0.0380455	5712
A12	0.0384776	5883
A12	0.0389097	5843
A12	0.0393419	5779
A12	0.039774	5871
A12	0.0402061	5808
A12	0.0406383	5847
A12	0.0410705	5883
A12	0.0415027	5976
A12	0.0419347	5876
A12	0.0423669	6023
A12	0.0427989	5958
A12	0.0432311	5759
A12	0.0436631	6030
A12	0.0440953	5910
A12	0.0445274	6029
A12	0.0449595	5830
A12	0.0453917	5885
A12	0.0458237	5870
A12	0.0462559	5970
A12	0.046688	6006
A12	0.04712	6044
A12	0.0475521	5799
A12	0.0479842	5897
A12	0.0484164	5958
A12	0.0488485	6090
A12	0.0492806	5932
A12	0.0497127	6044
A12	0.0501449	6161
A12	0.050577	5962
A12	0.0510092	6078
A12	0.0514413	6058
A12	0.0518734	5859
A12	0.0523055	6079
A12	0.0527376	6089
A12	0.0531697	6063
A12	0.0536018	6336
A12	0.054034	6170
A12	0.0544661	6029
A12	0.0548982	6052
A12	0.0553303	6078
A12	0.0557624	6113
A12	0.0561946	6067
A12	0.0566267	6100
A12	0.0570588	6086
A12	0.0574909	6213
A12	0.0579231	6144
A12	0.0583552	6222
A12	0.0587873	6155
A12	0.0592195	6105
A12	0.0596516	6326
A12	0.0600837	6318
A12	0.0605158	6093
A12	0.060948	6230
A12	0.06138	6169
A12	0.0618121	6126
A12	0.0622443	6274
A12	0.0626765	6225
A12	0.0631087	6140
A12	0.0635408	6140
A12	0.0639729	6207
A12	0.0644051	6119
A12	0.0648372	6159
A12	0.0652692	6288
A12	0.0657014	6217
A12	0.0661335	6305
A12	0.0665655	6301
A12	0.0669977	6251
A12	0.0674298	6263
A12	0.067862	6231
A12	0.0682942	6335
A12	0.0687264	6339
A12	0.0691586	6371
A12	0.0695907	6261
A12	0.0700227	6223
B01	0.000456447	4284
B01	0.000888634	4244
B01	0.00132075	4109
B01	0.00175282	4107
B01	0.00218495	4154
B01	0.00261707	4047
B01	0.00304931	4104
B01	0.0034815	4109
B01	0.00391366	3913
B01	0.00434574	4109
B01	0.00477791	3971
B01	0.00521003	3961
B01	0.00564219	3975
B01	0.00607431	3863
B01	0.00650644	3964
B01	0.00693859	3965
B01	0.00737071	3909
B01	0.00780286	3880
B01	0.00823492	3827
B01	0.00866711	3796
B01	0.00909928	3854
B01	0.00953137	3928
B01	0.00996346	3820
B01	0.0103956	3943
B01	0.0108278	3875
B01	0.0112599	4070
B01	0.011692	3904
B01	0.0121242	3907
B01	0.0125563	3902
B01	0.0129884	4002
B01	0.0134205	3878
B01	0.0138526	3855
B01	0.0142848	3879
B01	0.014717	3792
B01	0.0151491	3923
B01	0.0155812	3923
B01	0.0160134	3911
B01	0.0164455	3845
B01	0.0168776	3837
B01	0.0173097	3912
B01	0.0177418	3888
B01	0.018174	3810
B01	0.018606	3816
B01	0.0190382	3896
B01	0.0194704	3822
B01	0.0199025	3844
B01	0.0203347	3866
B01	0.0207669	3816
B01	0.0211991	3969
B01	0.0216311	3792
B01	0.0220633	3829
B01	0.0224954	3743
[truncated: 13,489 more rows]

## Sheet: Figure 4b-3
health-117
well A-H: C2 concentration (μM)			120	90	60	45	30	15	7.5	3.75
well 1-3: Health-117; 4-6: Health-117+ SARS-CoV-2 N; 7-9: Negative Ctrl
Well	MeasTime	Signal
A01	0.000403993	4875
A01	0.000836134	4919
A01	0.00126851	4911
A01	0.00170104	5034
A01	0.00213354	5119
A01	0.00256627	4843
A01	0.00299884	4909
A01	0.00343131	4886
A01	0.00386381	4947
A01	0.00429628	4896
A01	0.004729	4917
A01	0.00516164	4865
A01	0.00559418	4873
A01	0.00602666	4878
A01	0.00645921	4894
A01	0.00689179	4899
A01	0.00732436	4843
A01	0.00775694	4878
A01	0.00818953	4887
A01	0.00862205	4853
A01	0.00905455	4965
A01	0.00948709	5019
A01	0.00991963	4953
A01	0.0103522	4871
A01	0.0107849	5190
A01	0.0112173	5035
A01	0.01165	4915
A01	0.0120826	4886
A01	0.0125152	5012
A01	0.0129479	5029
A01	0.0133804	4945
A01	0.0138129	4965
A01	0.0142454	5119
A01	0.014678	4968
A01	0.0151107	4892
A01	0.0155434	5101
A01	0.0159761	5040
A01	0.0164086	4975
A01	0.0168412	4889
A01	0.0172737	5120
A01	0.0177063	5059
A01	0.0181388	4980
A01	0.0185715	5199
A01	0.0190041	4986
A01	0.0194366	4919
A01	0.0198691	5085
A01	0.0203016	5107
A01	0.0207343	4942
A01	0.0211669	5089
A01	0.0215996	4898
A01	0.0220323	5095
A01	0.0224651	4935
A01	0.0228978	5115
A01	0.0233302	5012
A01	0.0237629	4929
A01	0.0241954	4973
A01	0.024628	4907
A01	0.0250605	5162
A01	0.0254932	5175
A01	0.0259259	5027
A01	0.0263585	5036
A01	0.0267912	5052
A01	0.0272238	5075
A01	0.0276565	5152
A01	0.0280892	5096
A01	0.0285219	5013
A01	0.0289545	5052
A01	0.0293871	5083
A01	0.0298196	5212
A01	0.0302521	5043
A01	0.0306846	5156
A01	0.0311173	5198
A01	0.0315499	5103
A01	0.0319826	5080
A01	0.0324153	5021
A01	0.0328479	5035
A01	0.0332804	4948
A01	0.0337131	5049
A01	0.0341456	5059
A01	0.0345782	5056
A01	0.0350107	4976
A01	0.0354434	5102
A01	0.035876	5018
A01	0.0363086	5099
A01	0.0367411	5036
A01	0.0371738	5027
A01	0.0376064	4930
A01	0.038039	5272
A01	0.0384716	5100
A01	0.0389042	5053
A01	0.0393368	5067
A01	0.0397694	5111
A01	0.0402019	5094
A01	0.0406345	5048
A01	0.041067	5154
A01	0.0414997	5213
A01	0.0419323	5114
A01	0.0423649	4997
A01	0.0427973	5068
A01	0.0432298	5136
A01	0.0436625	5076
A01	0.0440952	5043
A01	0.0445277	5059
A01	0.0449601	5059
A01	0.0453926	5257
A01	0.0458253	5089
A01	0.0462578	5048
A01	0.0466902	5155
A01	0.0471227	5184
A01	0.0475552	5104
A01	0.0479879	5035
A01	0.0484205	5202
A01	0.0488529	4958
A01	0.0492855	5051
A01	0.049718	5002
A01	0.0501505	5138
A01	0.050583	5123
A01	0.0510157	5001
A01	0.0514483	5089
A01	0.0518807	5099
A01	0.0523133	5139
A01	0.0527452	5131
A01	0.0531776	4993
A01	0.05361	5127
A01	0.0540425	5006
A01	0.0544751	5206
A01	0.0549076	5157
A01	0.0553398	5018
A01	0.0557719	5100
A01	0.0562043	5115
A01	0.0566367	5141
A01	0.0570693	4939
A01	0.0575018	5094
A01	0.0579345	5137
A01	0.0583669	5005
A01	0.0587996	5123
A01	0.0592322	5046
A01	0.0596647	5030
A01	0.0600972	5005
A01	0.0605296	4962
A01	0.060962	5111
A01	0.0613947	5024
A01	0.0618273	5089
A01	0.0622598	4905
A01	0.0626923	5015
A01	0.0631249	5175
A01	0.0635574	5073
A01	0.0639899	5109
A01	0.0644226	4838
A01	0.0648552	5097
A01	0.0652877	5071
A01	0.0657204	5002
A01	0.0661529	4879
A01	0.0665855	5087
A01	0.067018	4960
A01	0.0674505	5090
A01	0.0678832	5020
A01	0.0683158	5088
A01	0.0687486	5174
A01	0.0691812	5092
A01	0.0696137	5053
A01	0.0700463	5087
A01	0.0704787	4821
A01	0.0709112	5050
A01	0.0713437	5171
A01	0.0717762	4984
A01	0.0722087	5071
A01	0.0726411	4912
A01	0.0730736	4925
A01	0.073506	5043
A01	0.0739385	4927
A01	0.0743711	5051
A01	0.0748035	4977
A01	0.0752359	5086
A01	0.0756686	4833
A01	0.0761011	5059
A01	0.0765335	5045
A01	0.076966	4914
A01	0.0773985	4973
A01	0.077831	5021
A02	0.000408183	4561
A02	0.000840324	4892
A02	0.0012727	4829
A02	0.00170523	4776
A02	0.00213774	4781
A02	0.00257047	4728
A02	0.00300304	4786
A02	0.00343551	4804
A02	0.00386801	4774
A02	0.00430049	4763
A02	0.00473321	4745
A02	0.00516583	4759
A02	0.00559838	4767
A02	0.00603086	4701
A02	0.0064634	4843
A02	0.00689598	4888
A02	0.00732856	4678
A02	0.00776115	4728
A02	0.00819373	4859
A02	0.00862623	4825
A02	0.00905875	4737
A02	0.00949131	4750
A02	0.00992382	4790
A02	0.0103564	4790
A02	0.0107891	4829
A02	0.0112215	4889
A02	0.0116542	4681
A02	0.0120868	4803
A02	0.0125194	4877
A02	0.0129521	4800
A02	0.0133846	4833
A02	0.0138171	4740
A02	0.0142496	4896
A02	0.0146822	4775
A02	0.0151149	4922
A02	0.0155476	4708
A02	0.0159803	4809
A02	0.0164128	4772
A02	0.0168454	5012
A02	0.0172779	4795
A02	0.0177105	5091
A02	0.018143	4967
A02	0.0185757	4797
A02	0.0190083	4855
A02	0.0194408	4896
A02	0.0198733	4805
A02	0.0203058	4961
A02	0.0207385	4887
A02	0.0211711	4784
A02	0.0216038	4790
A02	0.0220365	5051
A02	0.0224693	4913
A02	0.022902	4957
A02	0.0233344	4989
A02	0.0237671	4905
A02	0.0241996	4835
A02	0.0246322	4825
A02	0.0250647	4842
A02	0.0254974	4878
A02	0.02593	4933
A02	0.0263627	4901
A02	0.0267954	4963
A02	0.027228	4857
A02	0.0276607	4723
A02	0.0280934	5036
A02	0.0285261	4856
A02	0.0289587	5020
A02	0.0293913	4929
A02	0.0298238	4832
A02	0.0302563	4838
A02	0.0306888	4949
A02	0.0311215	4899
A02	0.0315541	4942
A02	0.0319868	4899
A02	0.0324195	4873
A02	0.0328521	4984
A02	0.0332846	4781
A02	0.0337173	4858
A02	0.0341498	4931
A02	0.0345824	4991
A02	0.0350149	4805
A02	0.0354476	4991
A02	0.0358802	4979
A02	0.0363128	4817
A02	0.0367453	4996
A02	0.037178	4988
A02	0.0376106	4965
A02	0.0380431	5053
A02	0.0384758	5024
A02	0.0389084	4912
A02	0.039341	4997
A02	0.0397736	4963
A02	0.0402061	4897
A02	0.0406386	4871
A02	0.0410712	4885
A02	0.0415039	4858
A02	0.0419365	4936
A02	0.0423691	4936
A02	0.0428015	4902
A02	0.0432341	4953
A02	0.0436667	5017
A02	0.0440994	4943
A02	0.0445319	4966
A02	0.0449643	4862
A02	0.0453968	5099
A02	0.0458294	4996
A02	0.046262	5052
A02	0.0466944	5062
A02	0.0471269	5030
A02	0.0475594	4979
A02	0.0479921	4982
A02	0.0484247	4918
A02	0.0488571	5077
A02	0.0492897	5096
A02	0.0497221	4824
A02	0.0501546	5163
A02	0.0505872	4885
A02	0.0510199	4783
A02	0.0514525	4892
A02	0.0518849	4851
A02	0.0523174	4881
A02	0.0527494	5106
A02	0.0531818	4851
A02	0.0536141	5022
A02	0.0540467	5015
A02	0.0544793	4922
A02	0.0549118	5085
A02	0.0553441	4841
A02	0.0557761	4995
A02	0.0562085	4913
A02	0.0566409	4926
A02	0.0570735	5042
A02	0.057506	5069
A02	0.0579387	5045
A02	0.0583711	4945
A02	0.0588037	5022
A02	0.0592364	4987
A02	0.0596689	4966
A02	0.0601014	4947
A02	0.0605338	4893
A02	0.0609662	4962
A02	0.0613989	4864
A02	0.0618315	5022
A02	0.062264	4901
A02	0.0626965	5002
A02	0.0631291	4991
A02	0.0635616	5149
A02	0.0639941	4885
A02	0.0644268	5048
A02	0.0648594	5057
A02	0.0652919	4884
A02	0.0657246	4891
A02	0.066157	5015
A02	0.0665897	4904
A02	0.0670222	4986
A02	0.0674547	4932
A02	0.0678874	4929
A02	0.06832	4897
A02	0.0687528	4947
A02	0.0691854	4843
A02	0.0696179	4850
A02	0.0700505	5146
A02	0.0704829	4881
A02	0.0709154	5071
A02	0.0713479	4956
A02	0.0717803	4867
A02	0.0722129	4948
A02	0.0726453	4930
A02	0.0730778	5116
A02	0.0735102	4920
A02	0.0739427	4857
A02	0.0743753	4929
A02	0.0748077	4856
A02	0.0752401	5110
A02	0.0756727	5043
A02	0.0761053	5051
A02	0.0765377	4978
A02	0.0769702	4950
A02	0.0774027	4927
A02	0.0778352	5033
A03	0.000412396	4552
A03	0.000844537	4776
A03	0.00127691	4759
A03	0.00170944	4775
A03	0.00214196	4763
A03	0.00257469	4786
A03	0.00300726	4751
A03	0.00343972	4835
A03	0.00387222	4731
A03	0.0043047	4680
A03	0.00473742	4805
A03	0.00517003	4775
A03	0.00560259	4757
A03	0.00603507	4833
A03	0.00646763	4628
A03	0.00690021	4702
A03	0.00733277	4637
A03	0.00776536	4692
A03	0.00819794	4784
A03	0.00863043	4848
A03	0.00906295	4798
A03	0.00949552	4798
A03	0.00992803	4682
A03	0.0103606	4558
A03	0.0107933	4724
A03	0.0112258	4763
A03	0.0116584	4768
A03	0.012091	4720
A03	0.0125236	4813
A03	0.0129563	4850
A03	0.0133888	4777
A03	0.0138213	4780
A03	0.0142538	4926
A03	0.0146864	4878
A03	0.0151192	4808
A03	0.0155518	4760
A03	0.0159845	4938
A03	0.016417	4840
A03	0.0168496	4860
A03	0.0172821	4812
A03	0.0177147	4963
A03	0.0181472	4803
A03	0.0185799	4766
A03	0.0190125	4884
A03	0.019445	4786
A03	0.0198775	4886
A03	0.02031	4944
A03	0.0207427	4880
A03	0.0211753	4885
A03	0.021608	4813
A03	0.0220407	4934
A03	0.0224735	4777
A03	0.0229062	4867
A03	0.0233386	4808
A03	0.0237713	4856
A03	0.0242038	4770
A03	0.0246364	4874
A03	0.025069	4864
A03	0.0255016	5023
A03	0.0259343	4831
A03	0.0263669	4904
A03	0.0267996	4776
A03	0.0272322	4914
A03	0.0276649	4777
A03	0.0280976	4916
A03	0.0285303	4826
A03	0.0289629	4855
A03	0.0293955	4962
A03	0.029828	4849
A03	0.0302605	4933
A03	0.030693	4930
A03	0.0311257	5001
A03	0.0315583	4930
A03	0.031991	4957
A03	0.0324237	4853
A03	0.0328563	4826
A03	0.0332888	5023
A03	0.0337215	4886
A03	0.034154	4957
A03	0.0345866	4905
A03	0.0350191	5050
A03	0.0354518	4920
A03	0.0358844	5009
A03	0.036317	4879
A03	0.0367495	4863
A03	0.0371822	5001
A03	0.0376148	4915
A03	0.0380474	4851
A03	0.03848	4888
A03	0.0389126	4853
A03	0.0393452	4902
A03	0.0397778	4960
A03	0.0402103	4959
A03	0.0406429	4977
A03	0.0410754	4839
A03	0.0415081	4831
A03	0.0419407	5026
A03	0.0423733	4978
A03	0.0428057	4799
A03	0.0432383	5062
A03	0.0436709	5058
A03	0.0441036	5049
A03	0.0445361	4990
A03	0.0449685	4947
A03	0.045401	5021
A03	0.0458337	5061
A03	0.0462662	4971
A03	0.0466986	4995
A03	0.0471311	4975
A03	0.0475636	4943
A03	0.0479963	5025
A03	0.0484289	4991
A03	0.0488613	4997
A03	0.0492939	4934
A03	0.0497263	5062
A03	0.0501588	5042
A03	0.0505914	4948
A03	0.0510241	4992
A03	0.0514567	4926
A03	0.0518891	5015
A03	0.0523216	5062
A03	0.0527536	5025
A03	0.053186	5021
A03	0.0536184	5021
A03	0.0540509	5046
A03	0.0544835	4880
A03	0.054916	4834
A03	0.0553482	5054
A03	0.0557803	4973
A03	0.0562127	5015
A03	0.0566451	5021
A03	0.0570777	5076
A03	0.0575102	5068
A03	0.0579428	4888
A03	0.0583753	4882
A03	0.058808	4999
A03	0.0592406	5087
A03	0.0596731	5053
A03	0.0601056	4935
A03	0.060538	5014
A03	0.0609704	5065
A03	0.0614031	5070
A03	0.0618357	4953
A03	0.0622682	5033
A03	0.0627007	4989
A03	0.0631333	5025
A03	0.0635658	5004
A03	0.0639983	5019
A03	0.064431	5001
A03	0.0648636	5188
A03	0.0652961	4834
A03	0.0657288	4813
A03	0.0661613	4876
A03	0.0665939	5020
A03	0.0670264	5037
A03	0.0674589	5150
A03	0.0678916	4940
A03	0.0683242	5043
A03	0.068757	4968
A03	0.0691896	4975
A03	0.0696221	5032
A03	0.0700547	4975
A03	0.0704871	4976
A03	0.0709196	5063
A03	0.0713521	5091
A03	0.0717845	5051
A03	0.0722171	5076
A03	0.0726495	5071
A03	0.073082	5051
A03	0.0735144	4915
A03	0.0739469	4954
A03	0.0743795	5062
A03	0.0748119	4881
A03	0.0752444	5106
A03	0.0756769	5022
A03	0.0761095	5010
A03	0.0765419	5034
A03	0.0769744	4919
A03	0.0774069	4979
A03	0.0778393	4910
A04	0.000416551	4799
A04	0.000848692	4892
A04	0.00128106	5013
A04	0.0017136	4919
A04	0.00214611	5022
A04	0.00257885	5003
A04	0.00301142	4978
A04	0.00344388	4780
A04	0.00387638	5076
A04	0.00430887	4907
A04	0.00474159	5054
A04	0.0051742	4818
A04	0.00560675	4930
A04	0.00603924	4950
A04	0.00647178	5025
A04	0.00690436	5006
A04	0.00733693	5044
A04	0.00776953	4955
A04	0.00820209	4979
A04	0.00863459	4994
A04	0.00906712	5004
A04	0.00949968	5121
A04	0.00993219	5035
A04	0.0103647	5189
A04	0.0107975	5126
A04	0.0112299	5000
A04	0.0116625	5154
A04	0.0120952	5210
A04	0.0125278	5057
A04	0.0129604	5068
A04	0.013393	5161
A04	0.0138255	5243
A04	0.014258	5252
A04	0.0146906	5351
A04	0.0151233	5254
A04	0.0155559	5454
A04	0.0159886	5322
A04	0.0164212	5354
A04	0.0168538	5347
A04	0.0172862	5291
A04	0.0177189	5414
A04	0.0181514	5365
A04	0.0185841	5364
A04	0.0190167	5309
A04	0.0194492	5534
A04	0.0198817	5562
A04	0.0203142	5509
A04	0.0207468	5482
A04	0.0211795	5646
A04	0.0216121	5449
A04	0.0220448	5524
A04	0.0224777	5535
A04	0.0229104	5606
A04	0.0233428	5636
A04	0.0237755	5662
A04	0.024208	5546
A04	0.0246406	5661
A04	0.0250731	5702
A04	0.0255058	5631
A04	0.0259384	5618
A04	0.0263711	5651
A04	0.0268038	5823
A04	0.0272364	5546
A04	0.0276691	5660
A04	0.0281017	5718
A04	0.0285345	5576
A04	0.028967	5681
A04	0.0293997	5755
A04	0.0298322	5721
A04	0.0302646	5730
A04	0.0306972	5693
A04	0.0311299	5828
A04	0.0315625	5808
A04	0.0319952	5817
A04	0.0324279	5897
A04	0.0328605	5797
A04	0.033293	5784
A04	0.0337256	5814
A04	0.0341582	5795
A04	0.0345908	6022
A04	0.0350233	5695
A04	0.0354559	5837
A04	0.0358885	5994
A04	0.0363211	5859
A04	0.0367536	5872
A04	0.0371864	5910
A04	0.037619	5717
A04	0.0380515	5907
A04	0.0384842	5965
A04	0.0389168	6034
A04	0.0393494	6153
A04	0.039782	5978
A04	0.0402144	6000
A04	0.040647	5957
A04	0.0410796	5958
A04	0.0415123	5936
A04	0.0419448	5953
A04	0.0423775	6152
A04	0.0428099	6034
A04	0.0432425	6108
A04	0.0436751	6075
A04	0.0441077	6149
A04	0.0445402	6035
A04	0.0449727	6108
A04	0.0454052	6196
A04	0.0458378	6179
A04	0.0462703	6090
A04	0.0467028	6166
A04	0.0471353	6207
A04	0.0475678	6196
A04	0.0480005	6088
A04	0.0484331	6290
A04	0.0488655	6155
A04	0.0492981	6137
A04	0.0497305	6324
A04	0.050163	6175
A04	0.0505955	6236
A04	0.0510282	6271
A04	0.0514608	6380
A04	0.0518933	6215
A04	0.0523258	6257
A04	0.0527578	6230
A04	0.0531902	6343
A04	0.0536225	6346
A04	0.0540551	6259
A04	0.0544877	6149
A04	0.0549202	6509
A04	0.0553524	6297
A04	0.0557845	6356
A04	0.0562169	6314
A04	0.0566493	6278
A04	0.0570818	6303
A04	0.0575144	6482
A04	0.057947	6369
A04	0.0583795	6273
A04	0.0588121	6488
A04	0.0592447	6514
A04	0.0596773	6355
A04	0.0601098	6450
A04	0.0605421	6419
A04	0.0609746	6464
A04	0.0614073	6319
A04	0.0618398	6479
A04	0.0622723	6546
A04	0.0627049	6581
A04	0.0631375	6534
A04	0.06357	6676
A04	0.0640025	6601
A04	0.0644351	6383
A04	0.0648678	6565
A04	0.0653003	6428
A04	0.0657329	6446
A04	0.0661654	6554
A04	0.0665981	6595
A04	0.0670305	6597
A04	0.0674631	6615
A04	0.0678958	6689
A04	0.0683284	6546
A04	0.0687611	6757
A04	0.0691937	6637
A04	0.0696263	6745
A04	0.0700588	6526
A04	0.0704913	6800
A04	0.0709238	6648
A04	0.0713563	6765
A04	0.0717887	6958
A04	0.0722213	6651
A04	0.0726537	6659
A04	0.0730862	6674
A04	0.0735185	6764
A04	0.0739511	6559
A04	0.0743836	6712
A04	0.0748161	6813
A04	0.0752485	6787
A04	0.0756811	6606
A04	0.0761136	6737
A04	0.0765461	6691
A04	0.0769786	6812
A04	0.0774111	6872
A04	0.0778435	6676
A05	0.000420718	4752
A05	0.000852847	4870
A05	0.00128522	4878
A05	0.00171775	4855
A05	0.00215028	4955
A05	0.00258301	4836
A05	0.00301559	4951
A05	0.00344802	4893
A05	0.00388053	4944
A05	0.00431302	5007
A05	0.00474574	4838
A05	0.00517836	4934
A05	0.00561089	4829
A05	0.00604339	4960
A05	0.00647594	4912
A05	0.00690852	4906
A05	0.00734109	4936
A05	0.00777368	5014
A05	0.00820624	4981
A05	0.00863875	4917
A05	0.00907127	4978
A05	0.00950383	4983
A05	0.00993633	5161
A05	0.0103689	5234
A05	0.0108016	5223
A05	0.0112341	5161
A05	0.0116667	5113
A05	0.0120994	5245
A05	0.012532	5268
A05	0.0129646	4989
A05	0.0133971	5252
A05	0.0138296	5265
A05	0.0142622	5344
A05	0.0146948	5256
A05	0.0151275	5304
A05	0.0155601	5176
A05	0.0159928	5360
A05	0.0164253	5374
A05	0.0168579	5386
A05	0.0172904	5332
A05	0.017723	5362
A05	0.0181556	5422
A05	0.0185882	5437
A05	0.0190208	5444
A05	0.0194533	5479
A05	0.0198858	5400
A05	0.0203183	5337
A05	0.020751	5376
A05	0.0211836	5424
A05	0.0216163	5410
A05	0.022049	5565
A05	0.0224818	5621
A05	0.0229145	5598
A05	0.023347	5474
A05	0.0237796	5636
A05	0.0242121	5583
A05	0.0246448	5476
A05	0.0250773	5724
A05	0.0255099	5757
A05	0.0259426	5611
A05	0.0263753	5616
A05	0.0268079	5749
A05	0.0272406	5624
A05	0.0276732	5705
A05	0.0281059	5703
A05	0.0285386	5716
A05	0.0289712	5707
A05	0.0294039	5523
A05	0.0298363	5902
A05	0.0302688	5808
A05	0.0307014	5768
A05	0.031134	5629
A05	0.0315667	5821
A05	0.0319993	5726
A05	0.032432	5782
A05	0.0328646	5814
A05	0.0332971	5898
A05	0.0337298	5787
A05	0.0341623	5789
A05	0.034595	5897
A05	0.0350274	5758
A05	0.0354601	5856
A05	0.0358927	6043
A05	0.0363253	5987
A05	0.0367578	5863
A05	0.0371905	5864
A05	0.0376231	5925
A05	0.0380557	6033
A05	0.0384883	5870
A05	0.0389209	6053
A05	0.0393535	5985
A05	0.0397862	6109
A05	0.0402186	6146
A05	0.0406512	5968
A05	0.0410838	5923
A05	0.0415164	6086
A05	0.041949	5920
A05	0.0423816	6074
A05	0.042814	5937
A05	0.0432466	6094
A05	0.0436792	6083
A05	0.0441119	6223
A05	0.0445444	6044
A05	0.0449768	6163
A05	0.0454094	6259
A05	0.045842	6094
A05	0.0462745	6086
A05	0.0467069	6202
A05	0.0471394	6347
A05	0.0475719	6208
A05	0.0480046	6225
A05	0.0484373	6162
A05	0.0488696	6233
A05	0.0493022	6267
A05	0.0497347	6354
A05	0.0501671	6269
A05	0.0505997	6273
A05	0.0510324	6171
A05	0.051465	6186
A05	0.0518975	6287
A05	0.05233	6417
A05	0.052762	6269
A05	0.0531943	6212
A05	0.0536267	6308
A05	0.0540593	6488
A05	0.0544919	6477
A05	0.0549243	6400
A05	0.0553566	6304
A05	0.0557886	6264
A05	0.056221	6400
A05	0.0566534	6437
A05	0.057086	6473
A05	0.0575185	6494
A05	0.0579511	6424
A05	0.0583836	6452
A05	0.0588163	6499
A05	0.0592489	6514
A05	0.0596814	6567
A05	0.0601139	6534
A05	0.0605463	6555
A05	0.0609787	6622
A05	0.0614114	6486
A05	0.061844	6549
A05	0.0622765	6574
A05	0.0627091	6485
A05	0.0631416	6580
A05	0.0635741	6664
A05	0.0640066	6592
A05	0.0644393	6599
A05	0.0648719	6466
A05	0.0653045	6702
A05	0.0657371	6563
A05	0.0661696	6530
A05	0.0666022	6551
A05	0.0670347	6547
A05	0.0674672	6642
A05	0.0679	6676
A05	0.0683326	6702
A05	0.0687653	6602
A05	0.0691979	6656
A05	0.0696304	6799
A05	0.070063	6607
A05	0.0704955	6782
A05	0.0709279	6585
A05	0.0713604	6778
A05	0.0717928	6663
A05	0.0722254	6758
A05	0.0726579	6832
A05	0.0730903	6610
A05	0.0735227	6848
A05	0.0739553	6647
A05	0.0743878	6743
A05	0.0748202	6709
A05	0.0752527	6761
A05	0.0756852	6830
A05	0.0761178	6901
A05	0.0765502	6724
A05	0.0769827	6916
A05	0.0774153	6840
A05	0.0778477	6762
A06	0.000424907	4877
A06	0.000857037	4902
A06	0.00128939	4967
A06	0.00172191	5074
A06	0.00215447	4953
A06	0.0025872	4876
A06	0.00301978	5155
A06	0.0034522	4995
A06	0.00388472	4891
A06	0.00431721	4860
A06	0.00474993	5151
A06	0.00518255	4910
A06	0.00561508	4889
A06	0.00604758	4930
A06	0.00648013	4973
A06	0.00691271	4984
A06	0.00734527	4890
A06	0.00777787	4922
A06	0.00821042	5104
A06	0.00864293	5078
A06	0.00907546	4973
A06	0.00950802	5094
A06	0.00994052	5096
A06	0.0103731	5105
A06	0.0108058	5153
A06	0.0112383	5097
A06	0.0116709	5171
A06	0.0121035	5090
A06	0.0125361	5026
A06	0.0129688	5190
A06	0.0134013	5174
A06	0.0138338	5135
A06	0.0142664	5412
A06	0.0146989	5285
A06	0.0151317	5323
A06	0.0155643	5262
A06	0.015997	5258
A06	0.0164295	5349
A06	0.0168621	5310
A06	0.0172946	5416
A06	0.0177272	5293
A06	0.0181597	5318
A06	0.0185924	5350
A06	0.019025	5400
A06	0.0194575	5402
A06	0.01989	5330
A06	0.0203225	5320
A06	0.0207552	5430
A06	0.0211878	5382
A06	0.0216205	5515
A06	0.0220532	5338
A06	0.022486	5429
A06	0.0229187	5486
A06	0.0233512	5624
A06	0.0237838	5496
A06	0.0242163	5412
A06	0.0246489	5365
A06	0.0250815	5674
A06	0.0255141	5572
A06	0.0259468	5547
A06	0.0263794	5571
A06	0.0268121	5569
A06	0.0272448	5550
A06	0.0276774	5561
A06	0.0281101	5693
A06	0.0285428	5703
A06	0.0289754	5711
A06	0.029408	5542
A06	0.0298405	5811
A06	0.030273	5830
A06	0.0307056	5833
A06	0.0311382	5841
A06	0.0315709	5732
A06	0.0320035	5740
A06	0.0324362	5789
A06	0.0328688	5721
A06	0.0333013	5994
A06	0.033734	5873
A06	0.0341665	5834
A06	0.0345992	5896
A06	0.0350316	5792
A06	0.0354643	5749
A06	0.0358969	5695
A06	0.0363295	5879
A06	0.036762	5950
A06	0.0371947	5885
A06	0.0376273	5909
A06	0.0380598	6049
A06	0.0384925	6109
A06	0.0389251	6063
A06	0.0393577	5843
A06	0.0397903	5938
A06	0.0402228	5974
A06	0.0406554	5981
A06	0.041088	5985
A06	0.0415206	5998
A06	0.0419532	6142
A06	0.0423858	5954
A06	0.0428182	5920
A06	0.0432508	6017
A06	0.0436834	6197
A06	0.044116	5940
A06	0.0445485	6168
A06	0.044981	6118
A06	0.0454135	6036
A06	0.0458462	6425
A06	0.0462786	5970
A06	0.0467111	6332
A06	0.0471436	6143
A06	0.0475761	6380
A06	0.0480088	6172
A06	0.0484414	6144
A06	0.0488738	6300
A06	0.0493064	6331
A06	0.0497389	6308
A06	0.0501713	6206
A06	0.0506039	6207
A06	0.0510366	6218
A06	0.0514692	6126
A06	0.0519016	6259
A06	0.0523341	6314
A06	0.0527661	6083
A06	0.0531985	6325
A06	0.0536308	6376
A06	0.0540635	6248
A06	0.054496	6205
A06	0.0549285	6388
A06	0.0553607	6205
A06	0.0557928	6332
A06	0.0562252	6485
A06	0.0566576	6298
A06	0.0570902	6426
A06	0.0575227	6426
A06	0.0579553	6391
A06	0.0583878	6346
A06	0.0588205	6520
A06	0.0592531	6206
A06	0.0596856	6547
A06	0.0601181	6501
A06	0.0605505	6528
A06	0.0609829	6402
A06	0.0614156	6475
A06	0.0618482	6421
A06	0.0622807	6533
A06	0.0627132	6449
A06	0.0631458	6462
A06	0.0635783	6586
A06	0.0640108	6592
A06	0.0644434	6446
A06	0.0648761	6609
A06	0.0653086	6435
A06	0.0657413	6675
A06	0.0661738	6539
A06	0.0666064	6434
A06	0.0670389	6701
A06	0.0674714	6633
A06	0.0679041	6666
A06	0.0683368	6573
A06	0.0687695	6438
A06	0.0692021	6435
A06	0.0696346	6586
A06	0.0700672	6547
A06	0.0704996	6630
A06	0.0709321	6607
A06	0.0713646	6559
A06	0.071797	6657
A06	0.0722296	6768
A06	0.072662	6505
A06	0.0730945	6751
A06	0.0735269	6578
A06	0.0739595	6631
A06	0.074392	6649
A06	0.0748244	6662
A06	0.0752569	6693
A06	0.0756894	6639
A06	0.076122	6693
A06	0.0765544	6767
A06	0.0769869	6807
A06	0.0774194	6722
A06	0.0778518	6485
A07	0.000429039	4836
A07	0.000861181	4989
A07	0.00129353	4983
A07	0.00172604	4982
A07	0.00215861	4985
A07	0.00259134	4971
A07	0.00302394	4728
A07	0.00345634	4847
A07	0.00388885	4889
A07	0.00432135	4905
A07	0.00475409	4937
A07	0.00518669	4820
A07	0.00561922	4865
A07	0.00605171	4848
A07	0.00648427	4783
A07	0.00691685	4864
A07	0.0073494	4851
A07	0.007782	4756
A07	0.00821455	4903
A07	0.00864706	4854
A07	0.00907961	4952
A07	0.00951215	5048
A07	0.00994466	4876
A07	0.0103772	4962
A07	0.0108099	4807
A07	0.0112424	4947
A07	0.011675	5030
A07	0.0121077	4916
A07	0.0125403	4904
A07	0.0129729	4989
A07	0.0134054	5059
A07	0.013838	5153
A07	0.0142705	5132
A07	0.0147031	5001
A07	0.0151358	5030
A07	0.0155684	5027
A07	0.0160012	5016
A07	0.0164337	5040
A07	0.0168662	4991
A07	0.0172987	5094
A07	0.0177314	4963
A07	0.0181639	4973
A07	0.0185965	5028
A07	0.0190291	4901
A07	0.0194617	5079
A07	0.0198941	4915
A07	0.0203267	5085
A07	0.0207593	5079
A07	0.021192	4973
A07	0.0216246	5151
A07	0.0220573	5129
A07	0.0224902	4876
A07	0.0229229	5066
A07	0.0233553	4968
A07	0.023788	5020
A07	0.0242205	4961
A07	0.0246531	4938
A07	0.0250856	5097
A07	0.0255182	4933
A07	0.0259509	5126
A07	0.0263836	4969
A07	0.0268163	4938
A07	0.0272489	5085
A07	0.0276816	5157
A07	0.0281142	4967
A07	0.0285469	5045
A07	0.0289795	4977
A07	0.0294122	4965
A07	0.0298446	4837
A07	0.0302771	5166
A07	0.0307097	5048
A07	0.0311423	4998
A07	0.031575	5060
A07	0.0320077	5036
A07	0.0324404	5053
A07	0.0328729	4983
A07	0.0333055	5119
A07	0.0337381	5208
A07	0.0341707	5069
A07	0.0346033	4979
A07	0.0350358	5113
A07	0.0354684	4966
A07	0.035901	5067
A07	0.0363336	5131
A07	0.0367661	5107
A07	0.0371989	5091
A07	0.0376315	4923
A07	0.038064	5171
A07	0.0384966	5233
A07	0.0389292	5097
A07	0.0393619	4994
A07	0.0397945	5118
A07	0.0402269	5049
A07	0.0406595	5107
A07	0.0410921	5098
A07	0.0415248	5081
A07	0.0419573	5148
A07	0.0423899	5266
A07	0.0428224	5115
A07	0.0432549	5127
A07	0.0436876	5110
A07	0.0441202	4991
A07	0.0445527	5100
A07	0.0449852	5203
A07	0.0454177	5213
A07	0.0458503	5061
A07	0.0462828	5134
A07	0.0467153	5171
A07	0.0471477	5127
A07	0.0475803	5077
A07	0.0480129	5086
A07	0.0484456	5150
A07	0.048878	5077
A07	0.0493106	5115
A07	0.049743	5047
A07	0.0501755	5123
A07	0.050608	5075
A07	0.0510407	5083
A07	0.0514733	5143
A07	0.0519057	5167
A07	0.0523383	5133
A07	0.0527703	5046
A07	0.0532026	5018
A07	0.053635	4948
A07	0.0540676	5097
A07	0.0545002	5089
A07	0.0549326	5173
A07	0.0553649	5009
A07	0.055797	5037
A07	0.0562293	5138
A07	0.0566618	5119
A07	0.0570943	5066
A07	0.0575269	5055
A07	0.0579594	5088
A07	0.058392	5169
A07	0.0588246	5145
A07	0.0592572	4973
A07	0.0596897	5332
A07	0.0601223	5061
A07	0.0605546	5024
A07	0.0609871	5069
A07	0.0614198	5134
A07	0.0618523	5124
A07	0.0622848	5168
A07	0.0627174	5137
A07	0.06315	5048
A07	0.0635825	5212
A07	0.064015	5086
A07	0.0644476	5154
A07	0.0648803	5349
A07	0.0653128	5033
A07	0.0657454	4982
A07	0.0661779	5081
A07	0.0666105	5075
A07	0.067043	5161
A07	0.0674756	5130
A07	0.0679083	5068
A07	0.0683409	5211
A07	0.0687736	5230
A07	0.0692062	5253
A07	0.0696387	5254
A07	0.0700713	5173
A07	0.0705038	5118
A07	0.0709363	5109
A07	0.0713687	5132
A07	0.0718012	5044
A07	0.0722337	5017
A07	0.0726662	5179
A07	0.0730987	5217
A07	0.073531	5006
A07	0.0739636	5114
A07	0.0743961	5157
A07	0.0748286	5063
A07	0.075261	5331
A07	0.0756936	5197
A07	0.0761261	5131
A07	0.0765585	5042
A07	0.0769911	5018
A07	0.0774236	5152
A07	0.077856	5047
A08	0.000433218	4646
A08	0.000865359	4772
A08	0.00129771	4716
A08	0.00173021	4882
A08	0.00216278	4756
A08	0.00259551	4898
A08	0.0030281	4840
A08	0.00346051	4872
A08	0.00389302	4747
A08	0.00432552	4753
A08	0.00475825	4888
A08	0.00519086	4736
A08	0.00562339	4770
A08	0.00605589	4785
A08	0.00648843	4842
A08	0.00692103	4883
A08	0.0073536	4788
A08	0.00778618	4722
A08	0.00821872	4777
A08	0.00865123	4830
A08	0.00908377	4897
A08	0.00951633	4776
A08	0.00994883	4975
A08	0.0103814	4773
A08	0.0108141	4915
A08	0.0112466	4801
A08	0.0116792	4753
A08	0.0121119	4808
A08	0.0125444	4815
A08	0.0129771	4880
A08	0.0134096	4788
A08	0.0138421	4875
A08	0.0142747	4931
A08	0.0147073	4711
A08	0.01514	4858
A08	0.0155726	4846
A08	0.0160053	5040
A08	0.0164378	4919
A08	0.0168704	4880
A08	0.0173029	4881
A08	0.0177356	4798
A08	0.0181681	4808
A08	0.0186007	4933
A08	0.0190333	4950
A08	0.0194659	4955
A08	0.0198983	4907
A08	0.0203309	4982
A08	0.0207635	4913
A08	0.0211961	4938
A08	0.0216288	4958
A08	0.0220615	4853
A08	0.0224944	4921
A08	0.022927	4924
A08	0.0233595	4849
A08	0.0237921	4853
A08	0.0242246	4891
A08	0.0246572	4734
A08	0.0250898	4903
A08	0.0255224	4819
A08	0.0259551	4951
A08	0.0263878	4911
A08	0.0268204	4929
A08	0.0272531	4869
A08	0.0276857	5053
A08	0.0281184	5034
A08	0.0285511	4904
A08	0.0289837	4840
A08	0.0294163	4906
A08	0.0298488	4860
A08	0.0302813	4992
A08	0.0307139	4803
A08	0.0311465	5032
A08	0.0315792	4938
A08	0.0320118	4997
A08	0.0324445	5041
A08	0.0328771	5014
A08	0.0333097	5044
A08	0.0337423	5054
A08	0.0341749	4993
A08	0.0346075	4870
A08	0.0350399	5088
A08	0.0354726	4840
A08	0.0359052	4997
A08	0.0363378	4946
A08	0.0367703	4934
A08	0.0372031	5104
A08	0.0376356	4902
A08	0.0380681	4933
A08	0.0385008	4819
A08	0.0389334	4877
A08	0.039366	4936
A08	0.0397986	5136
A08	0.0402311	4869
A08	0.0406637	4935
A08	0.0410963	4946
A08	0.0415289	5162
A08	0.0419615	4897
A08	0.0423941	4886
A08	0.0428265	4816
A08	0.0432591	4962
A08	0.0436918	4988
A08	0.0441244	4963
A08	0.0445568	5023
A08	0.0449893	4867
A08	0.0454218	5047
A08	0.0458544	5039
A08	0.0462869	4969
A08	0.0467194	4840
A08	0.0471519	5206
A08	0.0475844	5080
A08	0.0480171	4969
A08	0.0484498	4874
A08	0.0488821	5040
A08	0.0493147	4982
A08	0.0497472	4969
A08	0.0501796	5043
A08	0.0506122	5032
A08	0.0510449	4985
A08	0.0514775	5021
A08	0.0519099	4976
A08	0.0523424	4951
A08	0.0527744	4920
A08	0.0532068	5070
A08	0.0536392	5079
A08	0.0540718	4879
A08	0.0545044	5102
A08	0.0549368	4994
A08	0.055369	5031
A08	0.0558011	5090
A08	0.0562335	4972
A08	0.0566659	4955
A08	0.0570985	4943
A08	0.0575311	4985
A08	0.0579636	5164
A08	0.0583962	4920
A08	0.0588287	4931
A08	0.0592614	4825
A08	0.0596939	4953
A08	0.0601264	4954
A08	0.0605588	5112
A08	0.0609912	5070
A08	0.0614239	5060
A08	0.0618565	5026
A08	0.062289	5015
A08	0.0627216	5093
A08	0.0631541	5086
A08	0.0635866	5027
A08	0.0640191	4883
A08	0.0644517	5043
A08	0.0648844	4956
A08	0.065317	5026
A08	0.0657496	4965
A08	0.0661821	4936
A08	0.0666147	4887
A08	0.0670472	4960
A08	0.0674797	5030
A08	0.0679125	5090
A08	0.0683451	4945
A08	0.0687778	4893
A08	0.0692104	4967
A08	0.0696429	4953
A08	0.0700755	4900
A08	0.070508	5004
A08	0.0709404	4973
A08	0.0713729	5011
A08	0.0718053	4975
A08	0.0722379	4966
A08	0.0726703	5102
A08	0.0731028	5058
A08	0.0735352	4884
A08	0.0739678	4880
A08	0.0744003	4951
A08	0.0748327	4867
A08	0.0752652	4880
A08	0.0756977	4935
A08	0.0761303	5019
A08	0.0765627	4979
A08	0.0769952	4944
A08	0.0774278	4879
A08	0.0778601	4944
A09	0.000437407	4720
A09	0.00086956	4879
A09	0.00130189	4821
A09	0.00173439	4999
A09	0.00216697	4901
A09	0.0025997	4705
A09	0.00303228	4695
A09	0.00346469	4871
A09	0.0038972	4757
A09	0.0043297	4756
A09	0.00476243	4781
A09	0.00519505	4765
A09	0.00562758	4550
A09	0.00606008	4761
A09	0.0064926	4849
A09	0.00692521	4787
A09	0.00735779	4760
A09	0.00779037	4768
A09	0.00822289	4857
A09	0.00865542	4805
A09	0.00908796	4809
A09	0.00952051	4754
A09	0.00995301	4848
A09	0.0103856	4806
A09	0.0108183	4661
A09	0.0112508	4734
A09	0.0116834	4797
A09	0.012116	4910
A09	0.0125486	4839
A09	0.0129813	4913
A09	0.0134138	4872
A09	0.0138463	4837
A09	0.0142789	4852
A09	0.0147114	4807
A09	0.0151442	4925
A09	0.0155768	4826
A09	0.0160095	4795
A09	0.016442	4881
A09	0.0168746	4831
A09	0.0173071	4934
A09	0.0177397	4928
A09	0.0181722	4834
A09	0.0186049	4938
A09	0.0190375	4806
A09	0.01947	4801
A09	0.0199024	4911
A09	0.020335	4827
A09	0.0207677	4868
A09	0.0212003	5011
A09	0.021633	4800
A09	0.0220657	4779
A09	0.0224985	4814
A09	0.0229312	4940
A09	0.0233636	4989
A09	0.0237963	4896
A09	0.0242288	4835
A09	0.0246614	4959
A09	0.025094	4931
A09	0.0255266	4862
A09	0.0259593	4850
A09	0.026392	4782
A09	0.0268246	4784
A09	0.0272573	4812
A09	0.0276899	4953
A09	0.0281226	4973
A09	0.0285553	4983
A09	0.0289879	4929
A09	0.0294205	4842
A09	0.029853	5018
A09	0.0302855	4873
A09	0.030718	5029
A09	0.0311507	4949
A09	0.0315833	4883
A09	0.032016	4988
A09	0.0324487	4861
A09	0.0328813	4879
A09	0.0333138	4938
A09	0.0337465	4842
A09	0.0341791	4978
A09	0.0346117	4770
A09	0.0350441	4877
A09	0.0354768	4912
A09	0.0359094	4854
A09	0.036342	4931
A09	0.0367745	4822
A09	0.0372073	4834
A09	0.0376398	5039
A09	0.0380723	4911
A09	0.038505	4924
A09	0.0389376	4953
A09	0.0393702	4888
A09	0.0398028	4837
A09	0.0402353	5056
A09	0.0406679	4817
A09	0.0411004	4926
A09	0.0415331	4962
A09	0.0419657	4837
A09	0.0423983	4797
A09	0.0428307	4936
A09	0.0432633	4972
A09	0.0436959	4914
A09	0.0441285	4996
A09	0.044561	4937
A09	0.0449935	4882
A09	0.045426	4899
A09	0.0458586	4904
A09	0.0462911	4853
A09	0.0467236	4863
A09	0.0471561	4848
A09	0.0475886	4846
A09	0.0480213	4964
A09	0.0484539	4878
A09	0.0488863	4968
A09	0.0493189	4849
A09	0.0497514	4946
A09	0.0501838	4850
A09	0.0506164	4849
A09	0.0510491	4932
A09	0.0514817	4835
A09	0.0519141	4907
A09	0.0523466	4804
A09	0.0527786	4956
A09	0.053211	4848
A09	0.0536434	4976
A09	0.054076	4843
A09	0.0545085	4949
A09	0.054941	4920
A09	0.0553732	4980
A09	0.0558053	4973
A09	0.0562376	4892
A09	0.0566701	4908
A09	0.0571026	4959
A09	0.0575352	4830
A09	0.0579678	4905
A09	0.0584003	4937
A09	0.0588329	4902
A09	0.0592656	4923
A09	0.0596981	5013
A09	0.0601306	4878
A09	0.060563	4908
A09	0.0609954	4784
A09	0.0614281	4931
A09	0.0618607	4746
A09	0.0622931	4791
A09	0.0627258	5023
A09	0.0631583	4886
A09	0.0635908	5071
A09	0.0640233	4930
A09	0.0644559	4852
A09	0.0648886	4891
A09	0.0653212	4807
A09	0.0657537	4943
A09	0.0661863	4828
A09	0.0666189	4849
A09	0.0670514	4866
A09	0.0674839	4928
A09	0.0679166	4791
A09	0.0683493	4758
A09	0.068782	4803
A09	0.0692146	4835
A09	0.0696471	4912
A09	0.0700796	4788
A09	0.0705121	4884
A09	0.0709446	4744
A09	0.0713771	4835
A09	0.0718095	4889
A09	0.072242	4873
A09	0.0726745	4852
A09	0.073107	4786
A09	0.0735394	4934
A09	0.073972	4850
A09	0.0744045	4769
A09	0.0748369	4891
A09	0.0752694	4820
A09	0.0757019	4846
A09	0.0761345	4795
A09	0.0765669	4762
A09	0.0769994	4720
A09	0.0774319	4939
A09	0.0778643	4755
A10	0.000441539	368
A10	0.000873704	395
A10	0.00130602	393
A10	0.00173853	406
A10	0.00217111	401
A10	0.00260384	403
A10	0.00303644	405
A10	0.00346883	399
A10	0.00390134	380
A10	0.00433385	379
A10	0.00476657	357
A10	0.00519919	405
A10	0.00563172	374
A10	0.00606422	396
A10	0.00649675	426
A10	0.00692934	404
A10	0.00736193	379
A10	0.0077945	370
A10	0.00822703	393
A10	0.00865955	388
A10	0.00909209	393
A10	0.00952464	429
A10	0.00995714	384
A10	0.0103897	386
A10	0.0108224	437
A10	0.0112549	392
A10	0.0116875	383
A10	0.0121202	384
A10	0.0125528	386
A10	0.0129854	382
A10	0.0134179	396
A10	0.0138504	381
A10	0.014283	383
A10	0.0147156	366
A10	0.0151483	358
A10	0.0155809	401
A10	0.0160136	406
A10	0.0164462	370
A10	0.0168787	368
A10	0.0173113	375
A10	0.0177439	364
A10	0.0181764	400
A10	0.0186091	397
A10	0.0190416	417
A10	0.0194742	384
A10	0.0199066	383
A10	0.0203392	414
A10	0.0207718	367
A10	0.0212045	395
A10	0.0216371	399
A10	0.0220698	405
A10	0.0225027	392
A10	0.0229354	403
A10	0.0233678	400
A10	0.0238005	397
A10	0.024233	404
A10	0.0246656	438
A10	0.0250981	380
A10	0.0255307	370
A10	0.0259634	412
A10	0.0263961	385
A10	0.0268288	387
A10	0.0272614	398
A10	0.027694	395
A10	0.0281267	417
A10	0.0285594	437
A10	0.028992	389
A10	0.0294247	388
A10	0.0298571	394
A10	0.0302896	416
A10	0.0307222	391
A10	0.0311548	398
A10	0.0315875	429
A10	0.0320202	391
A10	0.0324529	383
A10	0.0328854	431
A10	0.033318	432
A10	0.0337506	393
A10	0.0341832	393
A10	0.0346158	413
A10	0.0350483	417
A10	0.0354809	396
A10	0.0359135	397
A10	0.0363461	369
A10	0.0367786	403
A10	0.0372114	393
A10	0.037644	377
A10	0.0380764	404
A10	0.0385091	388
A10	0.0389417	427
A10	0.0393744	419
A10	0.0398069	396
A10	0.0402394	412
A10	0.040672	415
A10	0.0411046	381
A10	0.0415373	369
A10	0.0419698	377
A10	0.0424024	398
A10	0.0428349	377
A10	0.0432674	420
A10	0.0437001	413
A10	0.0441327	419
A10	0.0445652	391
A10	0.0449976	412
A10	0.0454302	397
A10	0.0458628	402
A10	0.0462952	429
A10	0.0467277	416
A10	0.0471602	388
A10	0.0475928	408
A10	0.0480254	422
A10	0.0484581	426
A10	0.0488905	422
A10	0.049323	409
A10	0.0497555	409
A10	0.050188	411
A10	0.0506205	427
A10	0.0510532	405
A10	0.0514858	405
A10	0.0519182	392
A10	0.0523507	443
A10	0.0527828	406
A10	0.0532151	439
A10	0.0536475	405
A10	0.0540801	413
A10	0.0545127	409
A10	0.0549451	398
A10	0.0553773	432
A10	0.0558094	409
A10	0.0562418	404
A10	0.0566743	404
A10	0.0571068	432
A10	0.0575394	422
A10	0.0579719	434
A10	0.0584045	457
A10	0.0588371	416
A10	0.0592697	393
A10	0.0597022	415
A10	0.0601348	436
A10	0.0605671	423
A10	0.0609996	393
A10	0.0614323	441
A10	0.0618648	374
A10	0.0622973	392
A10	0.0627299	418
A10	0.0631624	411
A10	0.0635949	407
A10	0.0640275	431
A10	0.0644601	378
A10	0.0648928	412
A10	0.0653253	409
A10	0.0657579	399
A10	0.0661905	394
A10	0.066623	395
A10	0.0670555	426
A10	0.0674881	405
A10	0.0679208	408
A10	0.0683534	388
A10	0.0687861	423
A10	0.0692187	418
A10	0.0696512	378
A10	0.0700838	380
A10	0.0705163	438
A10	0.0709488	405
A10	0.0713812	396
A10	0.0718137	408
A10	0.0722462	393
A10	0.0726787	431
A10	0.0731112	401
A10	0.0735435	425
A10	0.0739761	435
A10	0.0744086	413
A10	0.0748411	440
A10	0.0752735	413
A10	0.0757061	466
A10	0.0761386	415
A10	0.076571	409
A10	0.0770036	424
A10	0.0774361	401
A10	0.0778685	429
A11	0.000445718	383
A11	0.000877859	405
A11	0.00131017	403
A11	0.0017427	367
A11	0.00217529	400
A11	0.002608	410
A11	0.0030406	334
A11	0.00347299	369
A11	0.00390552	402
A11	0.00433802	398
A11	0.00477074	371
A11	0.00520336	394
A11	0.00563589	410
A11	0.00606839	401
A11	0.0065009	396
A11	0.00693351	369
A11	0.0073661	436
A11	0.00779867	403
A11	0.00823119	407
A11	0.00866372	378
A11	0.00909626	383
A11	0.00952881	369
A11	0.00996131	384
A11	0.0103939	393
A11	0.0108266	377
A11	0.0112591	384
A11	0.0116917	430
A11	0.0121244	377
A11	0.0125569	381
A11	0.0129896	384
A11	0.0134221	381
A11	0.0138546	402
A11	0.0142872	414
A11	0.0147197	401
A11	0.0151525	399
A11	0.0155851	393
A11	0.0160178	382
A11	0.0164503	395
A11	0.0168829	439
A11	0.0173154	370
A11	0.017748	395
A11	0.0181806	401
A11	0.0186132	401
A11	0.0190458	373
A11	0.0194783	423
A11	0.0199107	385
A11	0.0203433	417
A11	0.020776	425
A11	0.0212086	392
A11	0.0216413	381
A11	0.022074	409
A11	0.0225069	414
A11	0.0229395	422
A11	0.023372	371
A11	0.0238046	415
A11	0.0242371	373
A11	0.0246697	453
A11	0.0251023	429
A11	0.0255349	412
A11	0.0259676	417
A11	0.0264003	376
A11	0.026833	442
A11	0.0272656	367
A11	0.0276982	394
A11	0.0281309	401
A11	0.0285636	374
A11	0.0289962	406
A11	0.0294288	369
A11	0.0298613	391
A11	0.0302938	381
A11	0.0307264	406
A11	0.031159	401
A11	0.0315917	424
A11	0.0320243	401
A11	0.032457	425
A11	0.0328896	428
A11	0.0333222	383
A11	0.0337548	381
A11	0.0341874	402
A11	0.03462	445
A11	0.0350524	375
A11	0.0354851	343
A11	0.0359177	429
A11	0.0363503	407
A11	0.0367828	396
A11	0.0372156	407
A11	0.0376481	399
A11	0.0380806	383
A11	0.0385133	423
A11	0.0389459	398
A11	0.0393785	436
A11	0.0398111	427
A11	0.0402436	388
A11	0.0406762	391
A11	0.0411087	412
A11	0.0415414	384
A11	0.041974	408
A11	0.0424066	390
A11	0.042839	392
A11	0.0432716	415
A11	0.0437042	392
A11	0.0441368	433
A11	0.0445693	398
A11	0.0450018	387
A11	0.0454343	399
A11	0.0458669	402
A11	0.0462994	385
A11	0.0467319	371
A11	0.0471644	419
A11	0.0475969	437
A11	0.0480296	420
A11	0.0484623	424
A11	0.0488946	401
A11	0.0493272	413
A11	0.0497597	405
A11	0.0501921	431
A11	0.0506247	413
A11	0.0510574	438
A11	0.05149	412
A11	0.0519224	387
A11	0.0523549	432
A11	0.0527869	440
A11	0.0532193	414
A11	0.0536517	426
A11	0.0540843	417
A11	0.0545169	415
A11	0.0549493	436
A11	0.0553815	412
A11	0.0558136	387
A11	0.0562459	384
A11	0.0566784	421
A11	0.0571109	452
A11	0.0575436	401
A11	0.0579761	426
A11	0.0584087	386
A11	0.0588412	408
A11	0.0592739	424
A11	0.0597064	431
A11	0.0601389	396
A11	0.0605713	385
A11	0.0610037	423
A11	0.0614364	389
A11	0.061869	453
A11	0.0623014	417
A11	0.0627341	433
A11	0.0631666	439
A11	0.0635991	392
A11	0.0640317	414
A11	0.0644642	430
A11	0.0648969	402
A11	0.0653294	417
A11	0.065762	417
A11	0.0661946	413
A11	0.0666272	398
A11	0.0670597	438
A11	0.0674922	429
A11	0.0679249	410
A11	0.0683576	414
A11	0.0687903	379
A11	0.0692229	433
A11	0.0696554	408
A11	0.070088	411
A11	0.0705204	424
A11	0.0709529	415
A11	0.0713854	439
A11	0.0718178	422
A11	0.0722503	393
A11	0.0726828	404
A11	0.0731153	442
A11	0.0735477	422
A11	0.0739803	426
A11	0.0744128	441
A11	0.0748452	393
A11	0.0752777	403
A11	0.0757102	426
A11	0.0761428	419
A11	0.0765752	413
A11	0.0770077	432
A11	0.0774403	416
A11	0.0778726	433
A12	0.000449919	355
A12	0.00088206	426
A12	0.00131436	391
A12	0.0017469	418
A12	0.00217949	380
A12	0.0026122	368
A12	0.0030448	407
A12	0.00347719	415
A12	0.00390971	408
A12	0.00434222	396
A12	0.00477494	422
A12	0.00520755	382
A12	0.00564008	431
A12	0.00607259	397
A12	0.0065051	414
A12	0.00693771	408
[truncated: 15,563 more rows]
[truncated: 1 more columns]

## Sheet: Figure 4b-4
patient-81
well A-H: C2 concentration (μM)			120	90	60	45	30	15	7.5	3.75
well 1-3: Patient-81; 4-6: Patient-81+SARS-CoV-2 N 7-9：Negative Ctrl
Well	MeasTime	Signal
A01	00:00:34.905000	4300
A01	00:01:12.235000	4193
A01	00:01:49.573000	4075
A01	00:02:26.906000	4223
A01	00:03:04.243000	4127
A01	00:03:41.590000	4188
A01	00:04:18.926000	4075
A01	00:04:56.256000	4155
A01	00:05:33.598000	4345
A01	00:06:10.941000	4057
A01	00:06:48.288000	4211
A01	00:07:25.626000	4151
A01	00:08:02.973000	4155
A01	00:08:40.317000	4216
A01	00:09:17.660000	4120
A01	00:09:54.995000	4168
A01	00:10:32.340000	4123
A01	00:11:09.689000	4176
A01	00:11:47.041000	4215
A01	00:12:24.385000	4210
A01	00:13:01.721000	4149
A01	00:13:39.062000	4139
A01	00:14:16.407000	4197
A01	00:14:53.747000	4267
A01	00:15:31.086000	4251
A01	00:16:08.436000	4321
A01	00:16:45.781000	4232
A01	00:17:23.120000	4382
A01	00:18:00.463000	4396
A01	00:18:38.032000	4374
A01	00:19:15.382000	4361
A01	00:19:52.728000	4354
A01	00:20:30.071000	4472
A01	00:21:07.415000	4306
A01	00:21:44.759000	4550
A01	00:22:22.100000	4345
A01	00:22:59.441000	4417
A01	00:23:36.792000	4424
A01	00:24:14.141000	4334
A01	00:24:51.493000	4378
A01	00:25:28.834000	4454
A01	00:26:06.184000	4456
A01	00:26:43.522000	4472
A01	00:27:20.865000	4474
A01	00:27:58.210000	4578
A01	00:28:35.554000	4509
A01	00:29:12.899000	4530
A01	00:29:50.238000	4610
A01	00:30:27.582000	4571
A01	00:31:04.933000	4458
A01	00:31:42.280000	4612
A01	00:32:19.624000	4459
A01	00:32:56.968000	4586
A01	00:33:34.308000	4619
A01	00:34:11.651000	4598
A01	00:34:49.001000	4689
A01	00:35:26.341000	4594
A01	00:36:03.684000	4534
A01	00:36:41.033000	4686
A01	00:37:18.376000	4620
A01	00:37:55.716000	4688
A01	00:38:33.062000	4604
A01	00:39:10.402000	4557
A01	00:39:47.740000	4690
A01	00:40:25.081000	4654
A01	00:41:02.424000	4704
A01	00:41:39.768000	4684
A01	00:42:17.112000	4760
A01	00:42:54.458000	4815
A01	00:43:31.807000	4563
A01	00:44:09.151000	4666
A01	00:44:46.493000	4650
A01	00:45:23.839000	4701
A01	00:46:01.184000	4717
A01	00:46:38.531000	4607
A01	00:47:15.869000	4780
A01	00:47:53.211000	4683
A01	00:48:30.559000	4754
A01	00:49:07.906000	4586
A01	00:49:45.249000	4706
A01	00:50:22.597000	4825
A01	00:50:59.950000	4775
A01	00:51:37.293000	4831
A01	00:52:14.646000	4922
A01	00:52:51.984000	4873
A01	00:53:29.322000	4863
A01	00:54:06.663000	4734
A01	00:54:44.004000	4802
A01	00:55:21.345000	4753
A01	00:55:58.692000	4817
A01	00:56:36.038000	4828
A01	00:57:13.376000	4875
A01	00:57:50.727000	4854
A01	00:58:28.073000	4889
A01	00:59:05.410000	4809
A01	00:59:42.753000	4835
A01	01:00:20.101000	4823
A01	01:00:57.451000	4844
A01	01:01:34.807000	4857
A01	01:02:12.148000	4885
A01	01:02:49.491000	4841
A01	01:03:26.834000	4847
A01	01:04:04.177000	4879
A01	01:04:41.524000	5020
A01	01:05:18.871000	4948
A01	01:05:56.211000	4994
A01	01:06:33.555000	4924
A01	01:07:10.898000	4907
A01	01:07:48.242000	4976
A01	01:08:25.589000	4914
A01	01:09:02.940000	4920
A01	01:09:40.279000	5078
A01	01:10:17.619000	4973
A01	01:10:54.959000	4978
A01	01:11:32.307000	4959
A01	01:12:09.649000	4995
A01	01:12:46.993000	4940
A01	01:13:24.335000	5042
A01	01:14:01.684000	4980
A01	01:14:39.027000	4912
A01	01:15:16.363000	4987
A01	01:15:53.715000	5084
A01	01:16:31.062000	4997
A01	01:17:08.406000	5019
A01	01:17:45.746000	5079
A01	01:18:23.094000	5058
A01	01:19:00.452000	5072
A01	01:19:37.793000	4983
A01	01:20:15.140000	5021
A01	01:20:52.485000	5082
A01	01:21:29.829000	5009
A01	01:22:07.178000	5110
A01	01:22:44.518000	5076
A01	01:23:21.865000	5102
A01	01:23:59.216000	4961
A01	01:24:36.560000	4958
A01	01:25:13.903000	5178
A01	01:25:51.245000	5109
A01	01:26:28.586000	5071
A01	01:27:05.925000	5053
A01	01:27:43.273000	5118
A01	01:28:20.620000	5011
A01	01:28:57.963000	4978
A01	01:29:35.304000	5103
A01	01:30:12.655000	5044
A01	01:30:50	5192
A01	01:31:27.345000	5079
A01	01:32:04.691000	5099
A01	01:32:42.038000	4988
A01	01:33:19.381000	5147
A01	01:33:56.723000	5099
A01	01:34:34.063000	5052
A01	01:35:11.404000	5115
A01	01:35:48.747000	5146
A01	01:36:26.084000	5152
A01	01:37:03.428000	5093
A01	01:37:40.773000	5170
A01	01:38:18.113000	5120
A01	01:38:55.455000	5288
A01	01:39:32.798000	5183
A01	01:40:10.141000	5159
A01	01:40:47.488000	5076
A01	01:41:24.837000	5148
A01	01:42:02.195000	5176
A01	01:42:39.535000	5188
A01	01:43:16.879000	5163
A01	01:43:54.223000	5103
A01	01:44:31.560000	5017
A01	01:45:08.906000	5159
A01	01:45:46.252000	5281
A01	01:46:23.588000	5119
A01	01:47:00.942000	5276
A01	01:47:38.290000	5092
A01	01:48:15.633000	5103
A01	01:48:52.968000	5209
A01	01:49:30.312000	5139
A01	01:50:07.656000	5207
A01	01:50:45.001000	5302
A01	01:51:22.340000	5225
A01	01:51:59.683000	5225
A01	01:52:37.024000	5065
A01	01:53:14.368000	5210
A01	01:53:51.710000	5142
A01	01:54:29.061000	5282
A01	01:55:06.409000	5089
A01	01:55:43.750000	5233
A01	01:56:21.097000	5133
A01	01:56:58.443000	5274
A01	01:57:35.789000	5221
A01	01:58:13.131000	5312
A01	01:58:50.478000	5201
A01	01:59:27.822000	5327
A01	02:00:05.165000	5098
A01	02:00:42.510000	5218
A01	02:01:19.854000	5068
A01	02:01:57.193000	5158
A01	02:02:34.537000	5114
A01	02:03:11.877000	5237
A01	02:03:49.222000	5283
A01	02:04:26.566000	5211
A01	02:05:03.907000	5214
A01	02:05:41.256000	5195
A01	02:06:18.609000	5247
A01	02:06:55.957000	5215
A01	02:07:33.310000	5107
A01	02:08:10.651000	5056
A01	02:08:47.999000	5257
A01	02:09:25.333000	5119
A01	02:10:02.677000	5231
A01	02:10:40.016000	5147
A01	02:11:17.352000	5190
A01	02:11:54.698000	5290
A01	02:12:32.046000	5268
A01	02:13:09.388000	5179
A01	02:13:46.736000	5145
A01	02:14:24.074000	5160
A01	02:15:01.411000	5271
A01	02:15:38.757000	5156
A01	02:16:16.100000	5224
A01	02:16:53.448000	5217
A01	02:17:30.794000	5239
A01	02:18:08.140000	5299
A01	02:18:45.484000	5082
A01	02:19:22.830000	5208
A01	02:20:00.170000	5225
A01	02:20:37.520000	5256
A01	02:21:14.860000	5146
A01	02:21:52.201000	5123
A01	02:22:29.542000	5161
A01	02:23:06.882000	5101
A01	02:23:44.224000	5341
A01	02:24:21.570000	5104
A01	02:24:58.913000	5250
A01	02:25:36.257000	5104
A01	02:26:13.596000	5185
A01	02:26:50.941000	5233
A01	02:27:28.281000	5302
A01	02:28:05.626000	5176
A01	02:28:42.976000	5083
A01	02:29:20.322000	5250
A01	02:29:57.665000	5317
A01	02:30:35.010000	5180
A01	02:31:12.354000	5206
A01	02:31:49.690000	5229
A01	02:32:27.034000	5193
A01	02:33:04.375000	5347
A01	02:33:41.717000	5181
A01	02:34:19.060000	5272
A01	02:34:56.396000	5209
A01	02:35:33.732000	5293
A01	02:36:11.080000	5167
A01	02:36:48.420000	5315
A01	02:37:25.764000	5157
A01	02:38:03.107000	5196
A01	02:38:40.451000	5238
A01	02:39:17.794000	5299
A01	02:39:55.133000	5126
A01	02:40:32.470000	5209
A01	02:41:09.817000	5096
A01	02:41:47.164000	5263
A01	02:42:24.511000	5126
A01	02:43:01.851000	5303
A01	02:43:39.190000	5186
A01	02:44:16.526000	5155
A01	02:44:53.866000	5200
A01	02:45:31.214000	5230
A01	02:46:08.558000	5181
A01	02:46:45.903000	5275
A01	02:47:23.254000	5258
A01	02:48:00.595000	5184
A01	02:48:37.944000	5177
A01	02:49:15.285000	5243
A01	02:49:52.623000	5174
A01	02:50:29.967000	5309
A01	02:51:07.309000	5132
A01	02:51:44.652000	5214
A01	02:52:21.991000	5121
A01	02:52:59.327000	5056
A01	02:53:36.673000	5168
A01	02:54:14.029000	5141
A01	02:54:51.381000	5109
A01	02:55:28.725000	5272
A01	02:56:06.068000	5189
A01	02:56:43.412000	5230
A01	02:57:20.759000	5232
A01	02:57:58.097000	5117
A01	02:58:35.437000	5054
A01	02:59:12.786000	5197
A01	02:59:50.135000	5194
A01	03:00:27.478000	5054
A01	03:01:04.825000	5199
A01	03:01:42.172000	5331
A01	03:02:19.514000	5199
A01	03:02:56.853000	5231
A01	03:03:34.199000	5157
A01	03:04:11.543000	5102
A01	03:04:48.885000	5172
A01	03:05:26.234000	5118
A01	03:06:03.571000	5168
A01	03:06:40.905000	5059
A02	00:00:35.267000	4199
A02	00:01:12.598000	4224
A02	00:01:49.935000	4313
A02	00:02:27.267000	4403
A02	00:03:04.606000	4299
A02	00:03:41.952000	4250
A02	00:04:19.288000	4363
A02	00:04:56.618000	4276
A02	00:05:33.960000	4352
A02	00:06:11.303000	4168
A02	00:06:48.650000	4486
A02	00:07:25.988000	4366
A02	00:08:03.335000	4362
A02	00:08:40.679000	4302
A02	00:09:18.022000	4428
A02	00:09:55.357000	4324
A02	00:10:32.703000	4335
A02	00:11:10.051000	4417
A02	00:11:47.403000	4357
A02	00:12:24.747000	4432
A02	00:13:02.083000	4442
A02	00:13:39.425000	4455
A02	00:14:16.769000	4409
A02	00:14:54.108000	4429
A02	00:15:31.448000	4439
A02	00:16:08.798000	4608
A02	00:16:46.143000	4495
A02	00:17:23.483000	4593
A02	00:18:00.825000	4521
A02	00:18:38.394000	4499
A02	00:19:15.744000	4542
A02	00:19:53.090000	4555
A02	00:20:30.433000	4471
A02	00:21:07.778000	4673
A02	00:21:45.122000	4652
A02	00:22:22.462000	4623
A02	00:22:59.803000	4739
A02	00:23:37.155000	4628
A02	00:24:14.503000	4515
A02	00:24:51.856000	4713
A02	00:25:29.196000	4579
A02	00:26:06.546000	4640
A02	00:26:43.885000	4676
A02	00:27:21.227000	4803
A02	00:27:58.572000	4622
A02	00:28:35.917000	4543
A02	00:29:13.261000	4786
A02	00:29:50.600000	4614
A02	00:30:27.945000	4755
A02	00:31:05.296000	4685
A02	00:31:42.643000	4740
A02	00:32:19.987000	4763
A02	00:32:57.330000	4775
A02	00:33:34.670000	4740
A02	00:34:12.013000	4884
A02	00:34:49.363000	4723
A02	00:35:26.703000	4832
A02	00:36:04.046000	4743
A02	00:36:41.395000	4760
A02	00:37:18.738000	4902
A02	00:37:56.078000	4925
A02	00:38:33.424000	4889
A02	00:39:10.764000	4863
A02	00:39:48.103000	4926
A02	00:40:25.443000	4834
A02	00:41:02.786000	4847
A02	00:41:40.131000	4916
A02	00:42:17.474000	4881
A02	00:42:54.821000	4945
A02	00:43:32.170000	4939
A02	00:44:09.513000	5012
A02	00:44:46.855000	4883
A02	00:45:24.201000	4805
A02	00:46:01.546000	5014
A02	00:46:38.893000	4905
A02	00:47:16.231000	4863
A02	00:47:53.574000	4889
A02	00:48:30.921000	5038
A02	00:49:08.268000	4946
A02	00:49:45.612000	4981
A02	00:50:22.959000	5156
A02	00:51:00.313000	4839
A02	00:51:37.655000	5128
A02	00:52:15.008000	5206
A02	00:52:52.347000	5130
A02	00:53:29.684000	5090
A02	00:54:07.025000	5025
A02	00:54:44.366000	5153
A02	00:55:21.708000	5001
A02	00:55:59.054000	5093
A02	00:56:36.400000	5021
A02	00:57:13.738000	5064
A02	00:57:51.089000	5068
A02	00:58:28.435000	5232
A02	00:59:05.773000	5160
A02	00:59:43.115000	5010
A02	01:00:20.463000	5084
A02	01:00:57.814000	5089
A02	01:01:35.170000	5067
A02	01:02:12.510000	5254
A02	01:02:49.854000	5144
A02	01:03:27.197000	5086
A02	01:04:04.539000	5197
A02	01:04:41.886000	5140
A02	01:05:19.234000	5179
A02	01:05:56.573000	5085
A02	01:06:33.917000	5218
A02	01:07:11.261000	5183
A02	01:07:48.604000	5142
A02	01:08:25.952000	5152
A02	01:09:03.303000	5251
A02	01:09:40.641000	5251
A02	01:10:17.982000	5152
A02	01:10:55.321000	5190
A02	01:11:32.669000	5145
A02	01:12:10.011000	5240
A02	01:12:47.355000	5385
A02	01:13:24.698000	5209
A02	01:14:02.046000	5025
A02	01:14:39.389000	5058
A02	01:15:16.725000	5048
A02	01:15:54.078000	5258
A02	01:16:31.424000	5259
A02	01:17:08.768000	5223
A02	01:17:46.109000	5177
A02	01:18:23.455000	5328
A02	01:19:00.814000	5326
A02	01:19:38.155000	5316
A02	01:20:15.502000	5411
A02	01:20:52.847000	5273
A02	01:21:30.191000	5438
A02	01:22:07.541000	5216
A02	01:22:44.880000	5366
A02	01:23:22.228000	5285
A02	01:23:59.578000	5318
A02	01:24:36.922000	5261
A02	01:25:14.265000	5373
A02	01:25:51.607000	5325
A02	01:26:28.948000	5318
A02	01:27:06.288000	5323
A02	01:27:43.635000	5364
A02	01:28:20.983000	5419
A02	01:28:58.324000	5428
A02	01:29:35.666000	5371
A02	01:30:13.016000	5308
A02	01:30:50.362000	5459
A02	01:31:27.705000	5410
A02	01:32:05.053000	5305
A02	01:32:42.399000	5477
A02	01:33:19.743000	5349
A02	01:33:57.085000	5501
A02	01:34:34.425000	5443
A02	01:35:11.767000	5544
A02	01:35:49.108000	5455
A02	01:36:26.446000	5456
A02	01:37:03.790000	5261
A02	01:37:41.135000	5360
A02	01:38:18.475000	5425
A02	01:38:55.816000	5366
A02	01:39:33.160000	5270
A02	01:40:10.502000	5471
A02	01:40:47.849000	5460
A02	01:41:25.199000	5417
A02	01:42:02.557000	5484
A02	01:42:39.898000	5468
A02	01:43:17.241000	5463
A02	01:43:54.585000	5551
A02	01:44:31.922000	5468
A02	01:45:09.268000	5409
A02	01:45:46.614000	5423
A02	01:46:23.950000	5447
A02	01:47:01.304000	5409
A02	01:47:38.652000	5623
A02	01:48:15.995000	5489
A02	01:48:53.330000	5529
A02	01:49:30.674000	5473
A02	01:50:08.018000	5544
A02	01:50:45.363000	5492
A02	01:51:22.702000	5516
A02	01:52:00.044000	5403
A02	01:52:37.385000	5574
A02	01:53:14.731000	5390
A02	01:53:52.071000	5457
A02	01:54:29.424000	5518
A02	01:55:06.771000	5549
A02	01:55:44.111000	5510
A02	01:56:21.459000	5373
A02	01:56:58.805000	5404
A02	01:57:36.151000	5488
A02	01:58:13.493000	5485
A02	01:58:50.840000	5556
A02	01:59:28.184000	5473
A02	02:00:05.527000	5522
A02	02:00:42.873000	5401
A02	02:01:20.215000	5495
A02	02:01:57.555000	5428
A02	02:02:34.899000	5515
A02	02:03:12.239000	5504
A02	02:03:49.583000	5600
A02	02:04:26.929000	5427
A02	02:05:04.268000	5478
A02	02:05:41.618000	5765
A02	02:06:18.971000	5492
A02	02:06:56.319000	5603
A02	02:07:33.672000	5484
A02	02:08:11.014000	5494
A02	02:08:48.361000	5621
A02	02:09:25.695000	5531
A02	02:10:03.039000	5625
A02	02:10:40.378000	5498
A02	02:11:17.714000	5437
A02	02:11:55.059000	5444
A02	02:12:32.408000	5486
A02	02:13:09.751000	5495
A02	02:13:47.098000	5518
A02	02:14:24.435000	5639
A02	02:15:01.774000	5622
A02	02:15:39.120000	5650
A02	02:16:16.463000	5578
A02	02:16:53.810000	5598
A02	02:17:31.156000	5609
A02	02:18:08.501000	5634
A02	02:18:45.845000	5540
A02	02:19:23.192000	5556
A02	02:20:00.532000	5625
A02	02:20:37.882000	5600
A02	02:21:15.221000	5562
A02	02:21:52.563000	5542
A02	02:22:29.904000	5713
A02	02:23:07.244000	5656
A02	02:23:44.586000	5563
A02	02:24:21.932000	5519
A02	02:24:59.275000	5591
A02	02:25:36.619000	5769
A02	02:26:13.958000	5553
A02	02:26:51.303000	5636
A02	02:27:28.643000	5504
A02	02:28:05.988000	5638
A02	02:28:43.339000	5553
A02	02:29:20.683000	5579
A02	02:29:58.027000	5640
A02	02:30:35.372000	5535
A02	02:31:12.716000	5743
A02	02:31:50.052000	5478
A02	02:32:27.396000	5594
A02	02:33:04.737000	5584
A02	02:33:42.079000	5610
A02	02:34:19.422000	5614
A02	02:34:56.758000	5580
A02	02:35:34.094000	5695
A02	02:36:11.443000	5456
A02	02:36:48.782000	5578
A02	02:37:26.126000	5558
A02	02:38:03.470000	5472
A02	02:38:40.812000	5774
A02	02:39:18.157000	5490
A02	02:39:55.495000	5690
A02	02:40:32.833000	5555
A02	02:41:10.178000	5589
A02	02:41:47.526000	5705
A02	02:42:24.873000	5635
A02	02:43:02.213000	5576
A02	02:43:39.552000	5519
A02	02:44:16.888000	5600
A02	02:44:54.228000	5576
A02	02:45:31.576000	5691
A02	02:46:08.921000	5706
A02	02:46:46.265000	5589
A02	02:47:23.616000	5562
A02	02:48:00.956000	5656
A02	02:48:38.305000	5502
A02	02:49:15.647000	5539
A02	02:49:52.985000	5627
A02	02:50:30.328000	5604
A02	02:51:07.672000	5508
A02	02:51:45.014000	5545
A02	02:52:22.353000	5586
A02	02:52:59.689000	5524
A02	02:53:37.035000	5597
A02	02:54:14.391000	5537
A02	02:54:51.744000	5542
A02	02:55:29.087000	5668
A02	02:56:06.430000	5507
A02	02:56:43.774000	5802
A02	02:57:21.120000	5659
A02	02:57:58.459000	5548
A02	02:58:35.799000	5642
A02	02:59:13.148000	5573
A02	02:59:50.496000	5400
A02	03:00:27.840000	5687
A02	03:01:05.187000	5610
A02	03:01:42.534000	5848
A02	03:02:19.876000	5813
A02	03:02:57.215000	5597
A02	03:03:34.561000	5636
A02	03:04:11.904000	5703
A02	03:04:49.247000	5611
A02	03:05:26.596000	5486
A02	03:06:03.933000	5623
A02	03:06:41.267000	5684
A03	00:00:35.630000	4396
A03	00:01:12.962000	4462
A03	00:01:50.299000	4358
A03	00:02:27.631000	4365
A03	00:03:04.969000	4433
A03	00:03:42.316000	4275
A03	00:04:19.653000	4327
A03	00:04:56.982000	4296
A03	00:05:34.324000	4395
A03	00:06:11.666000	4374
A03	00:06:49.014000	4502
A03	00:07:26.352000	4393
A03	00:08:03.697000	4498
A03	00:08:41.043000	4421
A03	00:09:18.385000	4326
A03	00:09:55.721000	4297
A03	00:10:33.067000	4532
A03	00:11:10.415000	4526
A03	00:11:47.767000	4583
A03	00:12:25.110000	4382
A03	00:13:02.446000	4534
A03	00:13:39.788000	4600
A03	00:14:17.133000	4594
A03	00:14:54.471000	4541
A03	00:15:31.812000	4560
A03	00:16:09.162000	4546
A03	00:16:46.506000	4653
A03	00:17:23.846000	4669
A03	00:18:01.188000	4650
A03	00:18:38.758000	4751
A03	00:19:16.108000	4603
A03	00:19:53.453000	4565
A03	00:20:30.797000	4753
A03	00:21:08.142000	4621
A03	00:21:45.486000	4839
A03	00:22:22.826000	4698
A03	00:23:00.167000	4695
A03	00:23:37.519000	4697
A03	00:24:14.866000	4741
A03	00:24:52.219000	4839
A03	00:25:29.560000	4861
A03	00:26:06.909000	4815
A03	00:26:44.248000	4747
A03	00:27:21.591000	4763
A03	00:27:58.936000	4814
A03	00:28:36.280000	4953
A03	00:29:13.624000	4879
A03	00:29:50.963000	4806
A03	00:30:28.308000	4852
A03	00:31:05.660000	4839
A03	00:31:43.007000	4855
A03	00:32:20.351000	4965
A03	00:32:57.694000	4918
A03	00:33:35.034000	4787
A03	00:34:12.376000	4926
A03	00:34:49.727000	4928
A03	00:35:27.067000	4944
A03	00:36:04.410000	4862
A03	00:36:41.760000	5013
A03	00:37:19.102000	4796
A03	00:37:56.442000	5036
A03	00:38:33.788000	4946
A03	00:39:11.128000	4936
A03	00:39:48.467000	5020
A03	00:40:25.807000	5048
A03	00:41:03.150000	5100
A03	00:41:40.494000	4963
A03	00:42:17.837000	5020
A03	00:42:55.185000	5102
A03	00:43:32.534000	5052
A03	00:44:09.877000	5063
A03	00:44:47.218000	5005
A03	00:45:24.563000	5066
A03	00:46:01.909000	5114
A03	00:46:39.257000	5163
A03	00:47:16.595000	5294
A03	00:47:53.937000	5156
A03	00:48:31.285000	5008
A03	00:49:08.632000	5127
A03	00:49:45.975000	5146
A03	00:50:23.323000	5169
A03	00:51:00.676000	5155
A03	00:51:38.018000	5237
A03	00:52:15.371000	5162
A03	00:52:52.710000	5245
A03	00:53:30.048000	5418
A03	00:54:07.389000	5228
A03	00:54:44.729000	5184
A03	00:55:22.071000	5128
A03	00:55:59.417000	5293
A03	00:56:36.764000	5131
A03	00:57:14.102000	5198
A03	00:57:51.453000	5327
A03	00:58:28.799000	5303
A03	00:59:06.136000	5270
A03	00:59:43.479000	5275
A03	01:00:20.826000	5393
A03	01:00:58.177000	5210
A03	01:01:35.534000	5416
A03	01:02:12.874000	5173
A03	01:02:50.217000	5212
A03	01:03:27.560000	5361
A03	01:04:04.904000	5250
A03	01:04:42.250000	5399
A03	01:05:19.597000	5244
A03	01:05:56.937000	5338
A03	01:06:34.281000	5479
A03	01:07:11.624000	5376
A03	01:07:48.968000	5376
A03	01:08:26.315000	5481
A03	01:09:03.666000	5295
A03	01:09:41.004000	5493
A03	01:10:18.346000	5470
A03	01:10:55.684000	5501
A03	01:11:33.033000	5397
A03	01:12:10.375000	5422
A03	01:12:47.718000	5375
A03	01:13:25.061000	5576
A03	01:14:02.410000	5346
A03	01:14:39.753000	5531
A03	01:15:17.089000	5556
A03	01:15:54.442000	5475
A03	01:16:31.788000	5496
A03	01:17:09.131000	5625
A03	01:17:46.472000	5400
A03	01:18:23.819000	5587
A03	01:19:01.178000	5445
A03	01:19:38.519000	5436
A03	01:20:15.866000	5587
A03	01:20:53.211000	5550
A03	01:21:30.555000	5489
A03	01:22:07.905000	5433
A03	01:22:45.243000	5557
A03	01:23:22.592000	5488
A03	01:23:59.942000	5455
A03	01:24:37.286000	5416
A03	01:25:14.629000	5466
A03	01:25:51.971000	5638
A03	01:26:29.312000	5576
A03	01:27:06.652000	5616
A03	01:27:43.998000	5676
A03	01:28:21.346000	5538
A03	01:28:58.687000	5512
A03	01:29:36.029000	5586
A03	01:30:13.380000	5369
A03	01:30:50.726000	5595
A03	01:31:28.069000	5479
A03	01:32:05.417000	5597
A03	01:32:42.763000	5615
A03	01:33:20.107000	5578
A03	01:33:57.448000	5621
A03	01:34:34.787000	5686
A03	01:35:12.130000	5624
A03	01:35:49.471000	5738
A03	01:36:26.809000	5612
A03	01:37:04.153000	5591
A03	01:37:41.498000	5613
A03	01:38:18.838000	5567
A03	01:38:56.179000	5656
A03	01:39:33.523000	5758
A03	01:40:10.865000	5640
A03	01:40:48.213000	5720
A03	01:41:25.563000	5660
A03	01:42:02.920000	5540
A03	01:42:40.261000	5528
A03	01:43:17.604000	5691
A03	01:43:54.948000	5738
A03	01:44:32.285000	5596
A03	01:45:09.631000	5696
A03	01:45:46.976000	5766
A03	01:46:24.314000	5680
A03	01:47:01.667000	5730
A03	01:47:39.015000	5743
A03	01:48:16.357000	5840
A03	01:48:53.693000	5641
A03	01:49:31.037000	5703
A03	01:50:08.381000	5753
A03	01:50:45.725000	5663
A03	01:51:23.065000	5851
A03	01:52:00.407000	5806
A03	01:52:37.748000	5633
A03	01:53:15.094000	5711
A03	01:53:52.435000	5729
A03	01:54:29.787000	5765
A03	01:55:07.134000	5728
A03	01:55:44.475000	5801
A03	01:56:21.822000	5837
A03	01:56:59.168000	5800
A03	01:57:36.514000	5683
A03	01:58:13.856000	5783
A03	01:58:51.203000	5678
A03	01:59:28.547000	5804
A03	02:00:05.891000	5664
A03	02:00:43.236000	5685
A03	02:01:20.578000	5718
A03	02:01:57.918000	5661
A03	02:02:35.262000	5663
A03	02:03:12.602000	5850
A03	02:03:49.947000	5744
A03	02:04:27.292000	5756
A03	02:05:04.631000	5845
A03	02:05:41.982000	5725
A03	02:06:19.334000	5796
A03	02:06:56.682000	5583
A03	02:07:34.034000	5759
A03	02:08:11.377000	5791
A03	02:08:48.724000	5805
A03	02:09:26.058000	5650
A03	02:10:03.402000	5777
A03	02:10:40.741000	5756
A03	02:11:18.077000	5803
A03	02:11:55.423000	5723
A03	02:12:32.772000	5730
A03	02:13:10.114000	5753
A03	02:13:47.461000	5763
A03	02:14:24.799000	5765
A03	02:15:02.136000	5853
A03	02:15:39.483000	5812
A03	02:16:16.826000	5818
A03	02:16:54.174000	5653
A03	02:17:31.519000	5830
A03	02:18:08.865000	5863
A03	02:18:46.209000	5701
A03	02:19:23.555000	6008
A03	02:20:00.895000	5936
A03	02:20:38.246000	5952
A03	02:21:15.584000	5802
A03	02:21:52.926000	5908
A03	02:22:30.267000	5959
A03	02:23:07.607000	5889
A03	02:23:44.949000	5763
A03	02:24:22.295000	5865
A03	02:24:59.637000	5876
A03	02:25:36.982000	5776
A03	02:26:14.321000	5729
A03	02:26:51.666000	5644
A03	02:27:29.007000	5965
A03	02:28:06.351000	5968
A03	02:28:43.702000	5893
A03	02:29:21.047000	5758
A03	02:29:58.390000	6007
A03	02:30:35.735000	5869
A03	02:31:13.078000	5825
A03	02:31:50.416000	5865
A03	02:32:27.759000	5889
A03	02:33:05.101000	5762
A03	02:33:42.443000	5794
A03	02:34:19.785000	5689
A03	02:34:57.121000	5772
A03	02:35:34.457000	5702
A03	02:36:11.806000	5891
A03	02:36:49.145000	5761
A03	02:37:26.489000	5789
A03	02:38:03.833000	5878
A03	02:38:41.176000	5700
A03	02:39:18.520000	5876
A03	02:39:55.859000	5924
A03	02:40:33.196000	5878
A03	02:41:10.541000	5732
A03	02:41:47.889000	5731
A03	02:42:25.237000	5922
A03	02:43:02.576000	5887
A03	02:43:39.915000	5822
A03	02:44:17.251000	5934
A03	02:44:54.591000	5842
A03	02:45:31.940000	5786
A03	02:46:09.284000	5885
A03	02:46:46.628000	5809
A03	02:47:23.979000	5890
A03	02:48:01.320000	5865
A03	02:48:38.668000	5908
A03	02:49:16.010000	5848
A03	02:49:53.348000	5742
A03	02:50:30.691000	5922
A03	02:51:08.034000	5794
A03	02:51:45.377000	5937
A03	02:52:22.716000	5781
A03	02:53:00.052000	5884
A03	02:53:37.398000	5789
A03	02:54:14.755000	5959
A03	02:54:52.107000	5813
A03	02:55:29.450000	5970
A03	02:56:06.793000	5807
A03	02:56:44.137000	5810
A03	02:57:21.483000	5737
A03	02:57:58.822000	5692
A03	02:58:36.162000	5785
A03	02:59:13.511000	5875
A03	02:59:50.859000	5794
A03	03:00:28.203000	5643
A03	03:01:05.550000	5884
A03	03:01:42.897000	5913
A03	03:02:20.239000	5982
A03	03:02:57.578000	5949
A03	03:03:34.924000	5826
A03	03:04:12.268000	5806
A03	03:04:49.610000	5930
A03	03:05:26.960000	5790
A03	03:06:04.296000	6034
A03	03:06:41.630000	5913
A04	00:00:35.990000	4544
A04	00:01:13.322000	4649
A04	00:01:50.658000	4492
A04	00:02:27.988000	4323
A04	00:03:05.328000	4455
A04	00:03:42.675000	4371
A04	00:04:20.012000	4387
A04	00:04:57.341000	4467
A04	00:05:34.683000	4337
A04	00:06:12.025000	4488
A04	00:06:49.373000	4412
A04	00:07:26.711000	4501
A04	00:08:04.057000	4598
A04	00:08:41.402000	4546
A04	00:09:18.744000	4597
A04	00:09:56.081000	4633
A04	00:10:33.426000	4544
A04	00:11:10.774000	4706
A04	00:11:48.126000	4808
A04	00:12:25.469000	4753
A04	00:13:02.805000	4923
A04	00:13:40.147000	4899
A04	00:14:17.492000	4901
A04	00:14:54.830000	4993
A04	00:15:32.172000	4966
A04	00:16:09.521000	5225
A04	00:16:46.866000	5110
A04	00:17:24.206000	5368
A04	00:18:01.547000	5249
A04	00:18:39.117000	5423
A04	00:19:16.467000	5431
A04	00:19:53.813000	5511
A04	00:20:31.157000	5399
A04	00:21:08.501000	5598
A04	00:21:45.845000	5635
A04	00:22:23.185000	5670
A04	00:23:00.525000	5773
A04	00:23:37.878000	5900
A04	00:24:15.225000	5923
A04	00:24:52.578000	5901
A04	00:25:29.919000	5816
A04	00:26:07.268000	6029
A04	00:26:44.606000	5992
A04	00:27:21.951000	6174
A04	00:27:59.295000	6103
A04	00:28:36.639000	6143
A04	00:29:13.984000	6168
A04	00:29:51.322000	6087
A04	00:30:28.668000	6287
A04	00:31:06.018000	6470
A04	00:31:43.366000	6224
A04	00:32:20.711000	6298
A04	00:32:58.054000	6337
A04	00:33:35.392000	6229
A04	00:34:12.736000	6375
A04	00:34:50.086000	6384
A04	00:35:27.426000	6415
A04	00:36:04.769000	6638
A04	00:36:42.119000	6586
A04	00:37:19.461000	6718
A04	00:37:56.801000	6647
A04	00:38:34.147000	6501
A04	00:39:11.487000	6860
A04	00:39:48.826000	6825
A04	00:40:26.165000	6817
A04	00:41:03.509000	6685
A04	00:41:40.853000	6778
A04	00:42:18.197000	6858
A04	00:42:55.544000	6831
A04	00:43:32.893000	6842
A04	00:44:10.237000	7019
A04	00:44:47.577000	7182
A04	00:45:24.923000	7024
A04	00:46:02.269000	6899
A04	00:46:39.617000	7043
A04	00:47:16.954000	7179
A04	00:47:54.296000	7229
A04	00:48:31.644000	7103
A04	00:49:08.991000	7147
A04	00:49:46.334000	7319
A04	00:50:23.682000	7231
A04	00:51:01.035000	7295
A04	00:51:38.378000	7241
A04	00:52:15.731000	7458
A04	00:52:53.069000	7357
A04	00:53:30.407000	7385
A04	00:54:07.749000	7385
A04	00:54:45.088000	7446
A04	00:55:22.431000	7414
A04	00:55:59.777000	7584
A04	00:56:37.122000	7365
A04	00:57:14.461000	7455
A04	00:57:51.812000	7518
A04	00:58:29.159000	7678
A04	00:59:06.496000	7605
A04	00:59:43.838000	7695
A04	01:00:21.186000	7728
A04	01:00:58.536000	7732
A04	01:01:35.893000	7682
A04	01:02:13.233000	7749
A04	01:02:50.576000	7749
A04	01:03:27.920000	7840
A04	01:04:05.263000	7749
A04	01:04:42.609000	7781
A04	01:05:19.956000	7806
A04	01:05:57.296000	7968
A04	01:06:34.640000	8054
A04	01:07:11.982000	8029
A04	01:07:49.327000	8073
A04	01:08:26.674000	8053
A04	01:09:04.025000	8070
A04	01:09:41.363000	8140
A04	01:10:18.705000	8361
A04	01:10:56.043000	8025
A04	01:11:33.393000	8038
A04	01:12:10.734000	8227
A04	01:12:48.077000	8260
A04	01:13:25.421000	8133
A04	01:14:02.769000	8424
A04	01:14:40.112000	8268
A04	01:15:17.449000	8370
A04	01:15:54.801000	8414
A04	01:16:32.147000	8451
A04	01:17:09.490000	8324
A04	01:17:46.832000	8384
A04	01:18:24.178000	8398
A04	01:19:01.537000	8388
A04	01:19:38.879000	8403
A04	01:20:16.224000	8598
A04	01:20:53.570000	8565
A04	01:21:30.914000	8511
A04	01:22:08.264000	8659
A04	01:22:45.603000	8721
A04	01:23:22.952000	8639
A04	01:24:00.301000	8497
A04	01:24:37.645000	8730
A04	01:25:14.988000	8701
A04	01:25:52.330000	8678
A04	01:26:29.671000	8892
A04	01:27:07.011000	8773
A04	01:27:44.358000	8666
A04	01:28:21.706000	8685
A04	01:28:59.047000	8782
A04	01:29:36.388000	8702
A04	01:30:13.739000	8829
A04	01:30:51.085000	8640
A04	01:31:28.429000	8769
A04	01:32:05.777000	8967
A04	01:32:43.122000	8834
A04	01:33:20.467000	8955
A04	01:33:57.807000	9052
A04	01:34:35.147000	8892
A04	01:35:12.490000	8931
A04	01:35:49.831000	8866
A04	01:36:27.169000	8997
A04	01:37:04.513000	8976
A04	01:37:41.858000	8883
A04	01:38:19.198000	9063
A04	01:38:56.538000	9102
A04	01:39:33.882000	9028
A04	01:40:11.225000	9100
A04	01:40:48.572000	9244
A04	01:41:25.922000	9018
A04	01:42:03.279000	9072
A04	01:42:40.619000	9192
A04	01:43:17.963000	9385
A04	01:43:55.307000	9342
A04	01:44:32.645000	9420
A04	01:45:09.990000	9211
A04	01:45:47.335000	9313
A04	01:46:24.673000	9425
A04	01:47:02.027000	9336
A04	01:47:39.375000	9393
A04	01:48:16.717000	9338
A04	01:48:54.052000	9443
A04	01:49:31.396000	9530
A04	01:50:08.740000	9564
A04	01:50:46.084000	9420
A04	01:51:23.424000	9486
A04	01:52:00.767000	9423
A04	01:52:38.108000	9493
A04	01:53:15.454000	9493
A04	01:53:52.794000	9472
A04	01:54:30.146000	9627
A04	01:55:07.494000	9639
A04	01:55:44.834000	9598
A04	01:56:22.181000	9486
A04	01:56:59.527000	9617
A04	01:57:36.874000	9694
A04	01:58:14.216000	9800
A04	01:58:51.562000	9669
A04	01:59:28.906000	9805
A04	02:00:06.250000	9699
A04	02:00:43.595000	9881
A04	02:01:20.937000	9908
A04	02:01:58.277000	9673
A04	02:02:35.622000	9923
A04	02:03:12.961000	9749
A04	02:03:50.306000	9723
A04	02:04:27.651000	9981
A04	02:05:04.991000	10036
A04	02:05:42.341000	9907
A04	02:06:19.694000	9922
A04	02:06:57.042000	9924
A04	02:07:34.394000	10002
A04	02:08:11.736000	10026
A04	02:08:49.084000	9893
A04	02:09:26.417000	10012
A04	02:10:03.762000	10241
A04	02:10:41.100000	10041
A04	02:11:18.437000	10138
A04	02:11:55.782000	10057
A04	02:12:33.131000	10091
A04	02:13:10.474000	10036
A04	02:13:47.819000	9987
A04	02:14:25.158000	10100
A04	02:15:02.496000	9944
A04	02:15:39.842000	10139
A04	02:16:17.185000	10252
A04	02:16:54.533000	10379
A04	02:17:31.879000	10144
A04	02:18:09.224000	10289
A04	02:18:46.568000	10085
A04	02:19:23.913000	10285
A04	02:20:01.254000	10185
A04	02:20:38.605000	10226
A04	02:21:15.943000	10440
A04	02:21:53.285000	10477
A04	02:22:30.627000	10178
A04	02:23:07.967000	10246
A04	02:23:45.309000	10282
A04	02:24:22.654000	10421
A04	02:24:59.997000	10282
A04	02:25:37.340000	10365
A04	02:26:14.680000	10360
A04	02:26:52.025000	10562
A04	02:27:29.366000	10442
A04	02:28:06.711000	10428
A04	02:28:44.061000	10602
A04	02:29:21.406000	10221
A04	02:29:58.750000	10348
A04	02:30:36.095000	10542
A04	02:31:13.437000	10533
A04	02:31:50.775000	10321
A04	02:32:28.119000	10629
A04	02:33:05.460000	10739
A04	02:33:42.802000	10541
A04	02:34:20.145000	10668
A04	02:34:57.480000	10495
A04	02:35:34.816000	10430
A04	02:36:12.166000	10615
A04	02:36:49.505000	10542
A04	02:37:26.847000	10587
A04	02:38:04.192000	10764
A04	02:38:41.535000	10573
A04	02:39:18.879000	10681
A04	02:39:56.218000	10836
A04	02:40:33.556000	10742
A04	02:41:10.901000	10807
A04	02:41:48.249000	10510
A04	02:42:25.596000	10704
A04	02:43:02.935000	10557
A04	02:43:40.274000	10799
A04	02:44:17.610000	10883
A04	02:44:54.950000	10702
A04	02:45:32.299000	10696
A04	02:46:09.643000	10855
A04	02:46:46.987000	10655
A04	02:47:24.337000	10808
A04	02:48:01.680000	10771
A04	02:48:39.027000	10768
A04	02:49:16.369000	10600
A04	02:49:53.707000	10800
A04	02:50:31.051000	10911
A04	02:51:08.394000	10913
A04	02:51:45.736000	10801
A04	02:52:23.075000	10863
A04	02:53:00.412000	10934
A04	02:53:37.758000	10808
A04	02:54:15.114000	10952
A04	02:54:52.467000	10871
A04	02:55:29.809000	10922
A04	02:56:07.152000	10989
A04	02:56:44.496000	10958
A04	02:57:21.843000	11050
A04	02:57:59.181000	11179
A04	02:58:36.523000	11010
A04	02:59:13.869000	10945
A04	02:59:51.217000	10889
A04	03:00:28.562000	10921
A04	03:01:05.909000	10812
A04	03:01:43.256000	10912
A04	03:02:20.598000	10952
A04	03:02:57.938000	11157
A04	03:03:35.283000	10979
A04	03:04:12.627000	10892
A04	03:04:49.969000	11041
A04	03:05:27.319000	10885
A04	03:06:04.656000	10846
A04	03:06:41.989000	10820
A05	00:00:36.349000	4598
A05	00:01:13.681000	4753
A05	00:01:51.016000	4747
A05	00:02:28.347000	4598
A05	00:03:05.687000	4553
A05	00:03:43.033000	4624
A05	00:04:20.372000	4507
A05	00:04:57.699000	4584
A05	00:05:35.042000	4643
A05	00:06:12.383000	4742
A05	00:06:49.732000	4593
A05	00:07:27.070000	4716
A05	00:08:04.416000	4711
A05	00:08:41.760000	4768
A05	00:09:19.102000	4758
A05	00:09:56.439000	4673
A05	00:10:33.785000	4666
A05	00:11:11.133000	4868
A05	00:11:48.485000	4850
A05	00:12:25.828000	4854
A05	00:13:03.164000	5072
A05	00:13:40.506000	4916
A05	00:14:17.851000	5011
A05	00:14:55.188000	5180
A05	00:15:32.530000	5130
A05	00:16:09.879000	5325
A05	00:16:47.226000	5276
A05	00:17:24.564000	5281
A05	00:18:01.906000	5401
A05	00:18:39.476000	5394
A05	00:19:16.826000	5359
A05	00:19:54.172000	5592
A05	00:20:31.516000	5404
A05	00:21:08.860000	5511
A05	00:21:46.204000	5646
A05	00:22:23.544000	5740
A05	00:23:00.884000	5795
A05	00:23:38.237000	5738
A05	00:24:15.585000	5838
A05	00:24:52.937000	5921
A05	00:25:30.277000	5864
A05	00:26:07.628000	5947
A05	00:26:44.965000	5883
A05	00:27:22.310000	5902
A05	00:27:59.653000	6029
A05	00:28:36.998000	6051
A05	00:29:14.342000	5973
A05	00:29:51.681000	6022
A05	00:30:29.027000	6108
A05	00:31:06.377000	6152
A05	00:31:43.725000	6349
A05	00:32:21.069000	6197
A05	00:32:58.413000	6310
A05	00:33:35.751000	6287
A05	00:34:13.095000	6298
A05	00:34:50.445000	6374
A05	00:35:27.785000	6424
A05	00:36:05.128000	6387
A05	00:36:42.478000	6515
A05	00:37:19.820000	6568
A05	00:37:57.160000	6589
A05	00:38:34.506000	6527
A05	00:39:11.846000	6666
A05	00:39:49.185000	6685
A05	00:40:26.524000	6637
A05	00:41:03.868000	6652
A05	00:41:41.212000	6675
A05	00:42:18.555000	6857
A05	00:42:55.903000	6689
A05	00:43:33.252000	6607
A05	00:44:10.596000	6764
A05	00:44:47.936000	6950
A05	00:45:25.281000	6852
A05	00:46:02.628000	6965
A05	00:46:39.976000	6727
A05	00:47:17.313000	6962
A05	00:47:54.655000	7082
A05	00:48:32.003000	7040
A05	00:49:09.349000	7058
A05	00:49:46.693000	7059
A05	00:50:24.041000	7051
A05	00:51:01.394000	7114
A05	00:51:38.736000	7022
A05	00:52:16.089000	7043
A05	00:52:53.428000	7107
A05	00:53:30.766000	7091
A05	00:54:08.107000	7211
A05	00:54:45.446000	7339
A05	00:55:22.790000	7314
A05	00:56:00.136000	7335
A05	00:56:37.482000	7281
A05	00:57:14.820000	7408
A05	00:57:52.170000	7405
A05	00:58:29.517000	7475
A05	00:59:06.855000	7438
A05	00:59:44.197000	7528
A05	01:00:21.545000	7574
A05	01:00:58.895000	7499
A05	01:01:36.252000	7605
A05	01:02:13.591000	7497
A05	01:02:50.935000	7606
A05	01:03:28.278000	7566
A05	01:04:05.622000	7511
A05	01:04:42.968000	7797
A05	01:05:20.315000	7665
A05	01:05:57.655000	7634
A05	01:06:34.999000	7694
A05	01:07:12.341000	7726
A05	01:07:49.686000	7744
A05	01:08:27.033000	7817
A05	01:09:04.384000	7799
A05	01:09:41.723000	7851
A05	01:10:19.063000	8053
A05	01:10:56.402000	7865
A05	01:11:33.751000	7847
A05	01:12:11.093000	7884
A05	01:12:48.436000	8030
A05	01:13:25.780000	7865
A05	01:14:03.129000	8123
A05	01:14:40.471000	8053
A05	01:15:17.809000	7985
A05	01:15:55.160000	8019
A05	01:16:32.506000	8175
A05	01:17:09.849000	7997
A05	01:17:47.191000	8208
A05	01:18:24.537000	8176
A05	01:19:01.896000	8042
A05	01:19:39.238000	8092
A05	01:20:16.583000	8125
A05	01:20:53.929000	8152
A05	01:21:31.274000	8181
A05	01:22:08.623000	8308
A05	01:22:45.962000	8391
A05	01:23:23.311000	8215
A05	01:24:00.660000	8187
A05	01:24:38.004000	8262
A05	01:25:15.347000	8367
A05	01:25:52.690000	8395
A05	01:26:30.030000	8426
A05	01:27:07.370000	8485
A05	01:27:44.717000	8446
A05	01:28:22.065000	8491
A05	01:28:59.406000	8337
A05	01:29:36.747000	8548
A05	01:30:14.098000	8417
A05	01:30:51.444000	8600
A05	01:31:28.788000	8561
A05	01:32:06.136000	8653
A05	01:32:43.481000	8492
A05	01:33:20.828000	8626
A05	01:33:58.166000	8662
A05	01:34:35.505000	8536
A05	01:35:12.848000	8611
A05	01:35:50.188000	8829
A05	01:36:27.528000	8650
A05	01:37:04.872000	8789
A05	01:37:42.216000	8915
A05	01:38:19.557000	8818
A05	01:38:56.896000	8848
A05	01:39:34.241000	8830
A05	01:40:11.584000	8982
A05	01:40:48.931000	8737
A05	01:41:26.281000	8835
A05	01:42:03.638000	8723
A05	01:42:40.978000	8868
A05	01:43:18.322000	8896
A05	01:43:55.666000	9216
A05	01:44:33.004000	8964
A05	01:45:10.349000	9110
A05	01:45:47.694000	8939
A05	01:46:25.033000	9016
A05	01:47:02.385000	9021
A05	01:47:39.734000	9038
A05	01:48:17.075000	9358
A05	01:48:54.411000	8991
A05	01:49:31.755000	9082
A05	01:50:09.099000	9069
A05	01:50:46.443000	9203
A05	01:51:23.783000	9183
A05	01:52:01.126000	9325
A05	01:52:38.467000	9085
A05	01:53:15.813000	9194
A05	01:53:53.153000	9220
A05	01:54:30.505000	9222
A05	01:55:07.853000	9377
A05	01:55:45.192000	9185
A05	01:56:22.539000	9157
A05	01:56:59.885000	9058
A05	01:57:37.234000	9451
A05	01:58:14.575000	9285
A05	01:58:51.921000	9316
A05	01:59:29.265000	9192
A05	02:00:06.609000	9505
A05	02:00:43.954000	9316
A05	02:01:21.296000	9403
A05	02:01:58.636000	9328
A05	02:02:35.980000	9607
A05	02:03:13.320000	9426
A05	02:03:50.664000	9505
A05	02:04:28.010000	9343
A05	02:05:05.349000	9556
A05	02:05:42.700000	9469
A05	02:06:20.053000	9526
A05	02:06:57.401000	9673
A05	02:07:34.752000	9618
A05	02:08:12.094000	9566
A05	02:08:49.442000	9422
A05	02:09:26.776000	9519
A05	02:10:04.121000	9572
A05	02:10:41.459000	9724
A05	02:11:18.796000	9564
A05	02:11:56.141000	9653
A05	02:12:33.490000	9740
A05	02:13:10.833000	9688
A05	02:13:48.178000	9764
A05	02:14:25.517000	9610
A05	02:15:02.855000	9792
A05	02:15:40.202000	9648
A05	02:16:17.544000	9846
A05	02:16:54.892000	9708
A05	02:17:32.237000	9683
A05	02:18:09.583000	9699
A05	02:18:46.927000	9784
A05	02:19:24.273000	9824
A05	02:20:01.614000	9879
A05	02:20:38.964000	9761
A05	02:21:16.303000	9776
A05	02:21:53.644000	9751
A05	02:22:30.985000	9839
A05	02:23:08.325000	9695
A05	02:23:45.668000	9724
A05	02:24:23.014000	9997
A05	02:25:00.355000	9867
A05	02:25:37.699000	9857
A05	02:26:15.039000	9856
A05	02:26:52.384000	9966
A05	02:27:29.725000	9901
A05	02:28:07.070000	10022
A05	02:28:44.420000	10070
A05	02:29:21.765000	9830
A05	02:29:59.109000	9946
A05	02:30:36.453000	10044
A05	02:31:13.797000	9964
A05	02:31:51.134000	10069
A05	02:32:28.478000	9856
A05	02:33:05.819000	9943
A05	02:33:43.161000	10044
A05	02:34:20.504000	10063
A05	02:34:57.838000	9987
A05	02:35:35.175000	10080
A05	02:36:12.524000	9899
A05	02:36:49.864000	10117
A05	02:37:27.205000	9982
A05	02:38:04.551000	10052
A05	02:38:41.893000	10139
A05	02:39:19.238000	10138
A05	02:39:56.577000	9984
A05	02:40:33.914000	10067
A05	02:41:11.260000	10220
A05	02:41:48.607000	10096
A05	02:42:25.954000	10291
A05	02:43:03.294000	10220
A05	02:43:40.633000	10261
A05	02:44:17.969000	10412
A05	02:44:55.309000	10371
A05	02:45:32.657000	10382
A05	02:46:10.003000	10202
A05	02:46:47.346000	10182
A05	02:47:24.696000	10239
A05	02:48:02.039000	10290
A05	02:48:39.386000	10340
A05	02:49:16.728000	10401
A05	02:49:54.066000	10148
A05	02:50:31.410000	10349
A05	02:51:08.753000	10298
A05	02:51:46.095000	10518
A05	02:52:23.434000	10298
A05	02:53:00.770000	10329
A05	02:53:38.117000	10106
A05	02:54:15.473000	10320
A05	02:54:52.825000	10361
A05	02:55:30.168000	10652
A05	02:56:07.511000	10436
A05	02:56:44.855000	10574
A05	02:57:22.202000	10381
A05	02:57:59.540000	10305
A05	02:58:36.882000	10436
A05	02:59:14.228000	10376
A05	02:59:51.576000	10382
A05	03:00:28.921000	10379
A05	03:01:06.269000	10281
A05	03:01:43.615000	10431
A05	03:02:20.957000	10472
A05	03:02:58.297000	10302
A05	03:03:35.641000	10541
A05	03:04:12.985000	10475
A05	03:04:50.328000	10416
A05	03:05:27.677000	10612
A05	03:06:05.014000	10517
A05	03:06:42.348000	10537
A06	00:00:36.709000	4096
A06	00:01:14.042000	4135
A06	00:01:51.377000	4148
A06	00:02:28.708000	4076
A06	00:03:06.048000	3986
A06	00:03:43.394000	4002
A06	00:04:20.733000	4085
A06	00:04:58.061000	4137
A06	00:05:35.404000	4022
A06	00:06:12.744000	4146
A06	00:06:50.094000	4191
A06	00:07:27.431000	4063
A06	00:08:04.777000	4121
A06	00:08:42.121000	4125
A06	00:09:19.463000	4427
A06	00:09:56.801000	4234
A06	00:10:34.146000	4248
A06	00:11:11.494000	4366
A06	00:11:48.847000	4418
A06	00:12:26.189000	4282
A06	00:13:03.525000	4556
A06	00:13:40.868000	4463
A06	00:14:18.213000	4554
A06	00:14:55.549000	4529
A06	00:15:32.892000	4625
A06	00:16:10.241000	4791
A06	00:16:47.590000	4791
A06	00:17:24.925000	4922
A06	00:18:02.267000	4822
A06	00:18:39.838000	4863
A06	00:19:17.187000	4928
A06	00:19:54.534000	4922
A06	00:20:31.877000	5116
A06	00:21:09.221000	4983
A06	00:21:46.565000	4988
A06	00:22:23.906000	5071
A06	00:23:01.245000	5097
A06	00:23:38.598000	5239
A06	00:24:15.946000	5101
A06	00:24:53.298000	5261
A06	00:25:30.638000	5344
A06	00:26:07.988000	5371
A06	00:26:45.326000	5278
A06	00:27:22.672000	5287
A06	00:28:00.015000	5374
A06	00:28:37.359000	5510
A06	00:29:14.702000	5445
A06	00:29:52.043000	5416
A06	00:30:29.389000	5602
A06	00:31:06.738000	5533
A06	00:31:44.086000	5491
A06	00:32:21.431000	5680
A06	00:32:58.775000	5648
A06	00:33:36.112000	5538
A06	00:34:13.456000	5807
A06	00:34:50.806000	5631
A06	00:35:28.146000	5729
A06	00:36:05.489000	5700
A06	00:36:42.839000	5728
A06	00:37:20.180000	5720
A06	00:37:57.522000	5926
A06	00:38:34.867000	5878
A06	00:39:12.207000	5994
A06	00:39:49.546000	5857
A06	00:40:26.885000	6014
A06	00:41:04.230000	5986
A06	00:41:41.574000	6055
A06	00:42:18.917000	6058
A06	00:42:56.265000	5965
A06	00:43:33.614000	6091
A06	00:44:10.957000	6190
A06	00:44:48.298000	5967
A06	00:45:25.643000	5991
A06	00:46:02.989000	6266
A06	00:46:40.338000	6126
A06	00:47:17.674000	6213
A06	00:47:55.016000	6122
A06	00:48:32.364000	6183
A06	00:49:09.711000	6220
A06	00:49:47.054000	6314
A06	00:50:24.403000	6220
A06	00:51:01.756000	6326
A06	00:51:39.098000	6449
A06	00:52:16.451000	6483
A06	00:52:53.790000	6361
A06	00:53:31.128000	6420
A06	00:54:08.468000	6371
A06	00:54:45.808000	6474
A06	00:55:23.151000	6467
A06	00:56:00.497000	6511
A06	00:56:37.843000	6602
A06	00:57:15.181000	6477
A06	00:57:52.532000	6574
A06	00:58:29.878000	6625
A06	00:59:07.216000	6556
A06	00:59:44.558000	6715
A06	01:00:21.907000	6627
A06	01:00:59.256000	6804
A06	01:01:36.613000	6709
A06	01:02:13.953000	6696
A06	01:02:51.296000	6746
A06	01:03:28.640000	6760
A06	01:04:05.983000	6641
A06	01:04:43.330000	6847
A06	01:05:20.677000	6880
A06	01:05:58.016000	6944
A06	01:06:35.360000	6905
A06	01:07:12.702000	6958
A06	01:07:50.047000	6955
A06	01:08:27.395000	7024
A06	01:09:04.745000	6888
A06	01:09:42.084000	6966
A06	01:10:19.425000	6959
A06	01:10:56.764000	6956
A06	01:11:34.113000	7036
A06	01:12:11.454000	6960
A06	01:12:48.797000	6867
A06	01:13:26.141000	7038
A06	01:14:03.490000	7131
A06	01:14:40.833000	7193
A06	01:15:18.170000	7141
A06	01:15:55.521000	7151
A06	01:16:32.867000	7115
A06	01:17:10.210000	7184
A06	01:17:47.552000	7188
A06	01:18:24.899000	7093
A06	01:19:02.257000	7132
A06	01:19:39.600000	7207
A06	01:20:16.945000	7307
A06	01:20:54.291000	7358
A06	01:21:31.635000	7140
A06	01:22:08.984000	7177
A06	01:22:46.323000	7311
A06	01:23:23.672000	7348
A06	01:24:01.022000	7608
A06	01:24:38.366000	7342
A06	01:25:15.709000	7468
A06	01:25:53.051000	7410
A06	01:26:30.391000	7547
A06	01:27:07.732000	7505
A06	01:27:45.079000	7493
A06	01:28:22.427000	7540
A06	01:28:59.767000	7455
A06	01:29:37.109000	7477
A06	01:30:14.460000	7630
A06	01:30:51.806000	7637
A06	01:31:29.149000	7450
A06	01:32:06.497000	7690
A06	01:32:43.842000	7586
A06	01:33:21.189000	7646
A06	01:33:58.527000	7473
A06	01:34:35.866000	7618
A06	01:35:13.209000	7911
A06	01:35:50.548000	7718
A06	01:36:27.889000	7671
A06	01:37:05.233000	7643
A06	01:37:42.577000	7666
A06	01:38:19.918000	7807
A06	01:38:57.257000	7621
A06	01:39:34.602000	7673
A06	01:40:11.945000	8006
A06	01:40:49.293000	7780
A06	01:41:26.643000	7810
A06	01:42:03.999000	7944
A06	01:42:41.339000	7861
A06	01:43:18.684000	7738
A06	01:43:56.027000	7864
A06	01:44:33.366000	7832
A06	01:45:10.711000	7852
A06	01:45:48.055000	7839
A06	01:46:25.394000	7939
A06	01:47:02.747000	7865
A06	01:47:40.096000	8037
A06	01:48:17.437000	8101
A06	01:48:54.773000	7902
A06	01:49:32.117000	8035
A06	01:50:09.459000	7941
A06	01:50:46.805000	7995
A06	01:51:24.144000	8048
A06	01:52:01.487000	8088
A06	01:52:38.828000	8169
A06	01:53:16.174000	7996
A06	01:53:53.514000	8147
A06	01:54:30.867000	8154
A06	01:55:08.215000	8037
A06	01:55:45.553000	8190
A06	01:56:22.900000	8174
A06	01:57:00.246000	8076
A06	01:57:37.595000	8137
A06	01:58:14.936000	8042
A06	01:58:52.282000	8077
A06	01:59:29.626000	8220
A06	02:00:06.971000	8235
A06	02:00:44.315000	8348
A06	02:01:21.657000	8320
A06	02:01:58.998000	8228
A06	02:02:36.342000	8342
A06	02:03:13.682000	8280
A06	02:03:51.026000	8426
A06	02:04:28.371000	8192
A06	02:05:05.711000	8382
A06	02:05:43.062000	8337
A06	02:06:20.415000	8291
A06	02:06:57.762000	8337
A06	02:07:35.114000	8514
A06	02:08:12.455000	8376
A06	02:08:49.803000	8415
A06	02:09:27.137000	8542
A06	02:10:04.482000	8616
A06	02:10:41.820000	8326
A06	02:11:19.157000	8560
A06	02:11:56.502000	8328
A06	02:12:33.851000	8467
A06	02:13:11.194000	8351
A06	02:13:48.539000	8497
A06	02:14:25.878000	8273
A06	02:15:03.217000	8431
A06	02:15:40.564000	8534
A06	02:16:17.905000	8491
A06	02:16:55.253000	8638
A06	02:17:32.599000	8529
A06	02:18:09.945000	8491
A06	02:18:47.288000	8458
A06	02:19:24.635000	8513
A06	02:20:01.975000	8521
A06	02:20:39.325000	8841
A06	02:21:16.664000	8683
A06	02:21:54.005000	8635
A06	02:22:31.346000	8662
A06	02:23:08.687000	8470
A06	02:23:46.031000	8637
A06	02:24:23.375000	8755
A06	02:25:00.716000	8653
A06	02:25:38.061000	8560
A06	02:26:15.400000	8625
A06	02:26:52.746000	8801
A06	02:27:30.086000	8533
A06	02:28:07.431000	8666
A06	02:28:44.782000	8649
A06	02:29:22.127000	8742
A06	02:29:59.471000	8630
A06	02:30:36.814000	8684
A06	02:31:14.158000	8571
A06	02:31:51.495000	8761
A06	02:32:28.839000	8644
A06	02:33:06.181000	8862
A06	02:33:43.523000	8735
A06	02:34:20.865000	8879
A06	02:34:58.200000	8867
A06	02:35:35.536000	8707
A06	02:36:12.885000	8813
A06	02:36:50.225000	8818
A06	02:37:27.566000	8684
A06	02:38:04.913000	8804
A06	02:38:42.255000	8761
A06	02:39:19.599000	8862
A06	02:39:56.938000	8670
A06	02:40:34.275000	8840
A06	02:41:11.621000	8903
A06	02:41:48.969000	8928
A06	02:42:26.316000	8624
A06	02:43:03.655000	8803
A06	02:43:40.994000	8872
A06	02:44:18.331000	8867
A06	02:44:55.671000	8744
A06	02:45:33.018000	8906
A06	02:46:10.364000	8829
A06	02:46:47.708000	8937
A06	02:47:25.058000	8743
A06	02:48:02.400000	8833
A06	02:48:39.748000	9022
A06	02:49:17.090000	8826
A06	02:49:54.428000	9064
A06	02:50:31.771000	8984
A06	02:51:09.114000	8867
A06	02:51:46.456000	8994
A06	02:52:23.796000	9022
A06	02:53:01.132000	8914
A06	02:53:38.479000	8988
A06	02:54:15.835000	8911
A06	02:54:53.186000	8782
A06	02:55:30.529000	9039
A06	02:56:07.873000	8960
A06	02:56:45.217000	9000
A06	02:57:22.563000	8935
A06	02:57:59.901000	8975
A06	02:58:37.244000	8922
A06	02:59:14.590000	9024
A06	02:59:51.937000	8787
A06	03:00:29.283000	8936
A06	03:01:06.630000	9041
A06	03:01:43.977000	8911
A06	03:02:21.318000	9027
A06	03:02:58.658000	8954
A06	03:03:36.003000	8893
A06	03:04:13.347000	9046
A06	03:04:50.689000	9153
A06	03:05:28.039000	8995
A06	03:06:05.376000	9096
A06	03:06:42.709000	8958
A07	0.000404016	4408
A07	0.000836238	4739
A07	0.00126841	4460
A07	0.00170056	4643
A07	0.00213279	4642
A07	0.00256495	4606
A07	0.00299715	4493
A07	0.00342839	4550
A07	0.00386043	4539
A07	0.00429269	4582
A07	0.00472497	4539
A07	0.00515721	4441
A07	0.00558949	4582
A07	0.00602171	4758
A07	0.00645387	4714
A07	0.00688609	4816
A07	0.0073183	4540
A07	0.00775054	4611
A07	0.00818278	4615
A07	0.00861498	4702
A07	0.00904719	4670
A07	0.00947944	4725
A07	0.00991167	4740
A07	0.0103439	4676
A07	0.0107761	4790
A07	0.0112083	4898
A07	0.0116405	4731
A07	0.0120727	4786
A07	0.0125049	4863
A07	0.0129372	4895
A07	0.0133695	4679
A07	0.0138017	4901
A07	0.0142339	4875
A07	0.0146661	4947
A07	0.0150984	4774
A07	0.0155305	4836
A07	0.0159628	4811
A07	0.0163949	4862
A07	0.016827	4990
A07	0.0172593	5039
A07	0.0176915	5015
A07	0.0181237	4933
A07	0.0185559	4917
A07	0.0189882	4993
A07	0.0194203	4952
A07	0.0198526	5102
A07	0.0202849	5060
A07	0.0207172	5031
A07	0.0211494	5111
A07	0.0215816	5160
A07	0.0220138	5064
A07	0.0224459	5097
A07	0.0228781	5302
A07	0.0233104	5164
A07	0.0237426	5074
A07	0.0241748	5121
A07	0.024607	5175
A07	0.0250393	5201
A07	0.0254715	5182
A07	0.0259037	5281
A07	0.026336	5228
A07	0.0267682	5282
A07	0.0272004	5275
A07	0.0276325	5394
A07	0.0280648	5228
A07	0.0284972	5402
A07	0.0289294	5253
A07	0.0293616	5333
A07	0.0297939	5376
A07	0.0302261	5358
A07	0.0306584	5306
A07	0.0310906	5345
A07	0.0315229	5404
A07	0.0319551	5418
A07	0.0323873	5355
A07	0.0328195	5309
A07	0.0332516	5294
A07	0.0336839	5500
A07	0.0341161	5456
A07	0.0345484	5415
A07	0.0349805	5491
A07	0.0354127	5399
A07	0.035845	5443
A07	0.0362772	5415
A07	0.0367094	5463
A07	0.0371417	5494
A07	0.0375739	5396
A07	0.0380061	5445
A07	0.0384383	5443
A07	0.0388705	5563
A07	0.0393052	5503
A07	0.0397373	5500
A07	0.0401695	5584
A07	0.0406017	5489
A07	0.041034	5392
A07	0.0414662	5582
A07	0.0418984	5500
A07	0.0423306	5673
A07	0.0427628	5712
A07	0.043195	5552
A07	0.0436272	5564
A07	0.0440594	5427
A07	0.0444917	5565
A07	0.0449239	5733
A07	0.0453561	5503
A07	0.0457883	5587
A07	0.0462205	5581
A07	0.0466528	5654
A07	0.047085	5598
A07	0.0475173	5746
A07	0.0479495	5749
A07	0.0483817	5652
A07	0.0488139	5776
A07	0.0492462	5637
A07	0.0496785	5662
A07	0.0501107	5597
A07	0.0505429	5858
A07	0.0509751	5786
A07	0.0514073	5644
A07	0.0518395	5729
A07	0.0522717	5675
A07	0.052704	5751
A07	0.0531362	5748
A07	0.0535684	5564
A07	0.0540007	5825
A07	0.054433	5642
A07	0.0548651	5827
A07	0.0552973	5720
A07	0.0557294	5727
A07	0.0561616	5775
A07	0.056594	5871
A07	0.0570261	5796
A07	0.0574584	5750
A07	0.0578908	5745
A07	0.0583229	5795
A07	0.0587551	5705
A07	0.0591874	5676
A07	0.0596196	5831
A07	0.0600518	5818
A07	0.0604841	5793
A07	0.0609163	5702
A07	0.0613484	5800
A07	0.0617808	5802
A07	0.0622129	5830
A07	0.0626452	5928
A07	0.0630775	5959
A07	0.0635097	5832
A07	0.0639419	5963
A07	0.0643742	5959
A07	0.0648064	5702
A07	0.0652387	5790
A07	0.0656708	5757
A07	0.066103	5786
A07	0.0665352	5843
A07	0.0669675	6024
A07	0.0673997	6000
A07	0.0678319	5749
A07	0.0682642	5864
A07	0.0686964	5824
A07	0.0691286	5848
A07	0.0695607	5794
A07	0.0699929	5920
A07	0.0704251	5916
A07	0.0708573	5880
A07	0.0712896	5925
A07	0.0717217	5952
A07	0.0721539	5914
A07	0.0725862	5903
A07	0.0730184	5833
A07	0.0734506	5970
A07	0.0738828	5868
A07	0.0743151	5868
A07	0.0747474	5972
A07	0.0751796	5950
A07	0.0756117	5860
A07	0.0760439	5995
A07	0.0764761	6095
A07	0.0769084	5907
A07	0.0773406	5916
A07	0.0777728	5924
A07	0.0782051	5998
A07	0.0786373	5940
A07	0.0790696	6019
A07	0.0795019	5991
A07	0.0799341	6033
A07	0.0803664	5822
A07	0.0807987	6074
A07	0.0812309	5929
A07	0.0816631	6243
A07	0.0820953	6042
A07	0.0825275	5956
A07	0.0829598	6036
A07	0.083392	6023
A07	0.0838242	6039
A07	0.0842565	6110
A07	0.0846887	6107
[truncated: 19,604 more rows]

## Sheet: Figure 4b-5
patient-123
well A-H: C2 concentration (μM)			120	90	60	45	30	15	7.5	3.75
well 1-3: Patient-123; 4-6: Patient-123+SARS-CoV-2 N 7-9：Negative Ctrl
Well	MeasTime	Signal
A01	0.00040397	4968
A01	0.000836424	5205
A01	0.00126903	5042
A01	0.00170171	5106
A01	0.00213457	5060
A01	0.00256736	5209
A01	0.00300013	5076
A01	0.00343288	5110
A01	0.00386557	5182
A01	0.00429839	5162
A01	0.00473106	5169
A01	0.0051638	5170
A01	0.00559659	5277
A01	0.00602934	5167
A01	0.00646225	5296
A01	0.00689503	5307
A01	0.00732794	5174
A01	0.00776075	5176
A01	0.00819344	5130
A01	0.0086262	5231
A01	0.00905888	5357
A01	0.00949169	5339
A01	0.00992443	5383
A01	0.0103572	5436
A01	0.01079	5368
A01	0.0112227	5422
A01	0.0116555	5454
A01	0.0120883	5336
A01	0.0125211	5269
A01	0.0129539	5384
A01	0.0133866	5370
A01	0.0138194	5356
A01	0.0142521	5396
A01	0.0146848	5502
A01	0.0151176	5328
A01	0.0155503	5412
A01	0.0159831	5417
A01	0.0164158	5517
A01	0.0168484	5414
A01	0.0172812	5435
A01	0.0177139	5506
A01	0.0181468	5579
A01	0.0185795	5530
A01	0.0190124	5577
A01	0.0194454	5498
A01	0.0198781	5519
A01	0.020311	5603
A01	0.0207437	5673
A01	0.0211764	5423
A01	0.0216092	5679
A01	0.0220419	5613
A01	0.0224746	5483
A01	0.0229074	5723
A01	0.0233401	5604
A01	0.023773	5724
A01	0.0242058	5656
A01	0.0246386	5627
A01	0.0250714	5515
A01	0.0255042	5681
A01	0.025937	5568
A01	0.0263697	5772
A01	0.0268025	5697
A01	0.0272353	5483
A01	0.0276683	5620
A01	0.0281011	5821
A01	0.0285338	5569
A01	0.0289667	5869
A01	0.0293997	5817
A01	0.0298324	5649
A01	0.0302652	5540
A01	0.0306982	5721
A01	0.0311309	5514
A01	0.0315636	5587
A01	0.0319963	5813
A01	0.032429	5590
A01	0.0328618	5779
A01	0.0332946	5722
A01	0.0337276	5698
A01	0.0341605	5801
A01	0.0345933	5674
A01	0.0350259	5814
A01	0.0354586	5760
A01	0.0358913	5799
A01	0.036324	5786
A01	0.0367567	5650
A01	0.0371894	5776
A01	0.0376222	5816
A01	0.0380549	5697
A01	0.0384877	5778
A01	0.0389205	5725
A01	0.0393534	5840
A01	0.0397862	5631
A01	0.0402189	5818
A01	0.0406517	5751
A01	0.0410844	5834
A01	0.0415173	5646
A01	0.0419501	5732
A01	0.0423829	5888
A01	0.0428156	5777
A01	0.0432483	5727
A01	0.043681	5805
A01	0.0441136	5816
A01	0.0445464	5691
A01	0.044979	5751
A01	0.0454117	5800
A01	0.0458446	5762
A01	0.0462775	5817
A01	0.0467103	5902
A01	0.0471431	5763
A01	0.0475759	5857
A01	0.0480086	5810
A01	0.0484415	5794
A01	0.0488743	5882
A01	0.049307	5764
A01	0.0497398	5858
A01	0.0501726	5829
A01	0.0506054	5901
A01	0.0510381	5785
A01	0.0514708	5754
A01	0.0519035	5787
A01	0.0523362	5822
A01	0.0527689	5750
A01	0.0532019	5714
A01	0.0536346	5936
A01	0.0540674	5789
A01	0.0545002	5797
A01	0.0549329	5738
A01	0.0553656	5806
A01	0.0557982	5638
A01	0.056231	5778
A01	0.0566637	5707
A01	0.0570966	5920
A01	0.0575293	5825
A01	0.0579621	5818
A01	0.0583949	5844
A01	0.0588275	5821
A01	0.0592602	6015
A01	0.0596929	5801
A01	0.0601257	5751
A01	0.0605582	5713
A01	0.0609909	5812
A01	0.0614235	5785
A01	0.0618563	5759
A01	0.0622889	5827
A01	0.0627216	5865
A01	0.0631545	5776
A01	0.0635873	5609
A01	0.06402	5907
A01	0.0644527	5810
A01	0.0648856	5659
A01	0.0653184	5922
A01	0.0657511	5741
A01	0.066184	5793
A01	0.0666167	5830
A01	0.0670495	5681
A01	0.0674823	5798
A01	0.0679151	5774
A01	0.0683478	5644
A01	0.0687806	5824
A01	0.0692133	5711
A01	0.069646	5796
A01	0.0700788	5784
A01	0.0705114	5653
A01	0.0709441	5834
A01	0.0713768	5872
A01	0.0718095	5635
A01	0.0722423	5844
A01	0.0726752	5665
A01	0.0731079	5562
A01	0.0735406	5863
A01	0.0739734	5672
A01	0.0744061	5748
A01	0.0748388	5761
A01	0.0752715	5772
A01	0.0757043	5614
A01	0.0761369	5725
A02	0.00040816	4726
A02	0.000840602	5132
A02	0.00127323	4941
A02	0.0017059	5005
A02	0.00213876	5119
A02	0.00257156	5159
A02	0.00300433	5052
A02	0.00343708	4980
A02	0.00386976	5031
A02	0.00430259	5030
A02	0.00473527	4970
A02	0.00516801	5009
A02	0.00560079	5186
A02	0.00603354	5190
A02	0.00646645	5213
A02	0.00689924	5030
A02	0.00733214	5164
A02	0.00776495	5079
A02	0.00819764	5154
A02	0.00863042	5070
A02	0.00906307	5133
A02	0.00949588	5207
A02	0.00992865	5140
A02	0.0103614	5267
A02	0.0107942	5233
A02	0.0112269	5173
A02	0.0116597	5333
A02	0.0120925	5186
A02	0.0125253	5224
A02	0.012958	5099
A02	0.0133908	5251
A02	0.0138236	5383
A02	0.0142563	5319
A02	0.014689	5281
A02	0.0151218	5317
A02	0.0155545	5308
A02	0.0159873	5532
A02	0.01642	5349
A02	0.0168526	5284
A02	0.0172854	5370
A02	0.0177181	5284
A02	0.018151	5384
A02	0.0185837	5252
A02	0.0190166	5419
A02	0.0194496	5381
A02	0.0198823	5303
A02	0.0203152	5388
A02	0.0207479	5422
A02	0.0211806	5537
A02	0.0216134	5394
A02	0.0220461	5402
A02	0.0224788	5460
A02	0.0229116	5404
A02	0.0233443	5557
A02	0.0237772	5477
A02	0.02421	5395
A02	0.0246428	5508
A02	0.0250756	5339
A02	0.0255084	5484
A02	0.0259412	5421
A02	0.0263739	5499
A02	0.0268067	5616
A02	0.0272396	5409
A02	0.0276724	5546
A02	0.0281052	5601
A02	0.028538	5520
A02	0.0289709	5559
A02	0.0294039	5469
A02	0.0298366	5465
A02	0.0302694	5514
A02	0.0307024	5676
A02	0.0311351	5594
A02	0.0315678	5554
A02	0.0320005	5675
A02	0.0324332	5623
A02	0.032866	5530
A02	0.0332988	5689
A02	0.0337318	5580
A02	0.0341647	5553
A02	0.0345975	5658
A02	0.0350301	5573
A02	0.0354628	5628
A02	0.0358955	5672
A02	0.0363282	5559
A02	0.0367609	5650
A02	0.0371936	5597
A02	0.0376264	5521
A02	0.0380591	5709
A02	0.0384919	5772
A02	0.0389247	5585
A02	0.0393576	5498
A02	0.0397904	5509
A02	0.0402231	5694
A02	0.0406559	5742
A02	0.0410886	5627
A02	0.0415215	5691
A02	0.0419543	5601
A02	0.0423871	5702
A02	0.0428198	5484
A02	0.0432525	5561
A02	0.0436852	5798
A02	0.0441178	5687
A02	0.0445505	5612
A02	0.0449832	5628
A02	0.0454159	5562
A02	0.0458488	5669
A02	0.0462817	5649
A02	0.0467145	5460
A02	0.0471474	5594
A02	0.0475801	5682
A02	0.0480128	5602
A02	0.0484457	5758
A02	0.0488785	5651
A02	0.0493112	5778
A02	0.049744	5680
A02	0.0501768	5610
A02	0.0506096	5546
A02	0.0510423	5792
A02	0.051475	5734
A02	0.0519077	5472
A02	0.0523404	5819
A02	0.0527731	5544
A02	0.0532061	5596
A02	0.0536388	5784
A02	0.0540716	5823
A02	0.0545043	5644
A02	0.0549371	5610
A02	0.0553698	5786
A02	0.0558024	5615
A02	0.0562352	5696
A02	0.0566679	5836
A02	0.0571008	5641
A02	0.0575335	5677
A02	0.0579663	5649
A02	0.0583991	5624
A02	0.0588317	5708
A02	0.0592644	5625
A02	0.0596971	5647
A02	0.0601299	5693
A02	0.0605624	5770
A02	0.0609951	5693
A02	0.0614277	5617
A02	0.0618605	5698
A02	0.0622931	5636
A02	0.0627258	5605
A02	0.0631587	5705
A02	0.0635915	5846
A02	0.0640241	5655
A02	0.0644569	5688
A02	0.0648897	5857
A02	0.0653226	5631
A02	0.0657553	5763
A02	0.0661882	5540
A02	0.0666209	5710
A02	0.0670537	5775
A02	0.0674865	5671
A02	0.0679193	5588
A02	0.068352	5597
A02	0.0687848	5599
A02	0.0692175	5572
A02	0.0696502	5660
A02	0.0700829	5537
A02	0.0705156	5741
A02	0.0709483	5641
A02	0.071381	5628
A02	0.0718137	5694
A02	0.0722465	5646
A02	0.0726794	5627
A02	0.0731121	5581
A02	0.0735448	5565
A02	0.0739775	5692
A02	0.0744103	5752
A02	0.074843	5665
A02	0.0752757	5582
A02	0.0757085	5633
A02	0.0761411	5634
A03	0.000412373	4498
A03	0.000844815	5091
A03	0.00127745	5030
A03	0.00171012	4988
A03	0.00214299	5084
A03	0.00257578	5298
A03	0.00300854	5163
A03	0.00344128	5140
A03	0.00387398	5013
A03	0.00430681	5123
A03	0.00473949	5138
A03	0.00517223	5121
A03	0.00560499	5237
A03	0.00603775	5096
A03	0.00647066	5239
A03	0.00690345	5285
A03	0.00733635	5188
A03	0.00776916	5283
A03	0.00820186	5267
A03	0.00863462	5301
A03	0.00906729	5356
A03	0.00950009	5380
A03	0.00993285	5299
A03	0.0103656	5241
A03	0.0107984	5320
A03	0.0112311	5316
A03	0.0116639	5458
A03	0.0120967	5440
A03	0.0125295	5362
A03	0.0129623	5333
A03	0.013395	5495
A03	0.0138278	5392
A03	0.0142605	5424
A03	0.0146933	5366
A03	0.015126	5550
A03	0.0155587	5488
A03	0.0159915	5436
A03	0.0164242	5599
A03	0.0168568	5550
A03	0.0172896	5514
A03	0.0177223	5506
A03	0.0181552	5559
A03	0.018588	5584
A03	0.0190208	5623
A03	0.0194538	5497
A03	0.0198866	5482
A03	0.0203194	5537
A03	0.0207521	5487
A03	0.0211848	5560
A03	0.0216176	5655
A03	0.0220503	5613
A03	0.022483	5745
A03	0.0229158	5614
A03	0.0233485	5489
A03	0.0237815	5508
A03	0.0242142	5531
A03	0.0246471	5737
A03	0.0250798	5613
A03	0.0255126	5780
A03	0.0259454	5663
A03	0.0263781	5819
A03	0.0268109	5563
A03	0.0272438	5562
A03	0.0276767	5675
A03	0.0281095	5646
A03	0.0285423	5676
A03	0.0289751	5595
A03	0.0294081	5674
A03	0.0298408	5858
A03	0.0302736	5731
A03	0.0307066	5751
A03	0.0311393	5572
A03	0.0315721	5756
A03	0.0320047	5764
A03	0.0324374	5810
A03	0.0328702	5812
A03	0.033303	5835
A03	0.0337361	5726
A03	0.0341689	5803
A03	0.0346017	5861
A03	0.0350343	5732
A03	0.0354671	5803
A03	0.0358998	5823
A03	0.0363324	5792
A03	0.0367651	5828
A03	0.0371978	5857
A03	0.0376306	5793
A03	0.0380633	5818
A03	0.0384961	5857
A03	0.0389289	5710
A03	0.0393618	5856
A03	0.0397946	5761
A03	0.0402273	5771
A03	0.0406601	5858
A03	0.0410928	5857
A03	0.0415257	5766
A03	0.0419586	5877
A03	0.0423913	5878
A03	0.0428241	5735
A03	0.0432567	5823
A03	0.0436894	5802
A03	0.044122	5719
A03	0.0445548	5862
A03	0.0449874	5890
A03	0.0454201	5801
A03	0.045853	5950
A03	0.0462859	6020
A03	0.0467188	5974
A03	0.0471516	5821
A03	0.0475843	5841
A03	0.048017	5843
A03	0.0484499	5862
A03	0.0488827	5952
A03	0.0493155	5984
A03	0.0497482	5906
A03	0.050181	5878
A03	0.0506138	5863
A03	0.0510465	5866
A03	0.0514792	5963
A03	0.0519119	5955
A03	0.0523446	5988
A03	0.0527773	5838
A03	0.0532103	6001
A03	0.053643	5943
A03	0.0540758	5912
A03	0.0545086	5793
A03	0.0549413	5945
A03	0.055374	5998
A03	0.0558066	6082
A03	0.0562395	6070
A03	0.0566721	6013
A03	0.057105	5865
A03	0.0575377	5961
A03	0.0579705	5906
A03	0.0584033	6012
A03	0.0588359	5932
A03	0.0592686	5986
A03	0.0597013	5906
A03	0.0601341	6070
A03	0.0605666	5739
A03	0.0609993	5911
A03	0.0614319	5961
A03	0.0618647	5923
A03	0.0622973	6133
A03	0.06273	6104
A03	0.0631629	5839
A03	0.0635957	6024
A03	0.0640283	6030
A03	0.0644611	6038
A03	0.064894	6023
A03	0.0653268	5969
A03	0.0657595	5960
A03	0.0661924	6054
A03	0.0666252	5942
A03	0.0670579	5950
A03	0.0674907	5950
A03	0.0679235	5993
A03	0.0683562	6088
A03	0.0687891	5968
A03	0.0692217	5964
A03	0.0696544	5875
A03	0.0700871	5907
A03	0.0705198	5857
A03	0.0709525	6192
A03	0.0713852	5870
A03	0.0718179	5967
A03	0.0722507	6011
A03	0.0726836	5871
A03	0.0731164	6059
A03	0.073549	5904
A03	0.0739817	5934
A03	0.0744145	5931
A03	0.0748472	5937
A03	0.0752799	5998
A03	0.0757127	6079
A03	0.0761453	6074
A04	0.000416551	4458
A04	0.000848981	5078
A04	0.00128162	5185
A04	0.00171427	5267
A04	0.00214715	5197
A04	0.00257994	5229
A04	0.0030127	5164
A04	0.00344545	5489
A04	0.00387815	5366
A04	0.00431096	5380
A04	0.00474366	5454
A04	0.0051764	5505
A04	0.00560917	5587
A04	0.00604192	5605
A04	0.00647481	5592
A04	0.00690762	5666
A04	0.00734051	5663
A04	0.00777332	5759
A04	0.00820602	5790
A04	0.00863878	5926
A04	0.00907146	5926
A04	0.00950426	5912
A04	0.00993701	6017
A04	0.0103698	5890
A04	0.0108026	6027
A04	0.0112353	5978
A04	0.0116681	5837
A04	0.0121009	6189
A04	0.0125337	6116
A04	0.0129664	6224
A04	0.0133992	6181
A04	0.013832	6178
A04	0.0142647	6233
A04	0.0146974	6145
A04	0.0151301	6244
A04	0.0155628	6270
A04	0.0159957	6283
A04	0.0164284	6405
A04	0.016861	6458
A04	0.0172938	6520
A04	0.0177265	6480
A04	0.0181594	6657
A04	0.0185921	6431
A04	0.019025	6571
A04	0.019458	6550
A04	0.0198907	6328
A04	0.0203236	6670
A04	0.0207563	6742
A04	0.021189	6718
A04	0.0216218	6827
A04	0.0220545	6608
A04	0.0224872	6774
A04	0.02292	6715
A04	0.0233527	6874
A04	0.0237856	6868
A04	0.0242184	6896
A04	0.0246512	6970
A04	0.025084	6975
A04	0.0255168	6894
A04	0.0259496	7040
A04	0.0263823	6947
A04	0.0268151	7097
A04	0.0272479	6996
A04	0.0276808	7064
A04	0.0281136	7088
A04	0.0285464	6993
A04	0.0289793	7168
A04	0.0294122	7367
A04	0.029845	7185
A04	0.0302778	7023
A04	0.0307107	7344
A04	0.0311435	7255
A04	0.0315762	7243
A04	0.0320089	7332
A04	0.0324416	7260
A04	0.0328744	7329
A04	0.0333072	7337
A04	0.0337402	7511
A04	0.034173	7336
A04	0.0346058	7311
A04	0.0350385	7444
A04	0.0354712	7504
A04	0.0359039	7433
A04	0.0363366	7447
A04	0.0367693	7591
A04	0.037202	7618
A04	0.0376348	7554
A04	0.0380674	7514
A04	0.0385003	7710
A04	0.0389331	7634
A04	0.039366	7670
A04	0.0397988	7629
A04	0.0402315	7594
A04	0.0406643	7641
A04	0.041097	7449
A04	0.0415299	7702
A04	0.0419627	7779
A04	0.0423955	7705
A04	0.0428282	7737
A04	0.0432609	7649
A04	0.0436936	7883
A04	0.0441262	7747
A04	0.0445589	7703
A04	0.0449915	7854
A04	0.0454243	7831
A04	0.0458572	7809
A04	0.0462901	8106
A04	0.0467229	7871
A04	0.0471557	7827
A04	0.0475885	7866
A04	0.0480212	8046
A04	0.0484541	8000
A04	0.0488868	7965
A04	0.0493196	7998
A04	0.0497524	8223
A04	0.0501852	8049
A04	0.050618	8061
A04	0.0510507	8116
A04	0.0514834	8046
A04	0.0519161	8186
A04	0.0523488	8242
A04	0.0527815	8223
A04	0.0532144	8080
A04	0.0536472	8141
A04	0.05408	8065
A04	0.0545127	8161
A04	0.0549455	8300
A04	0.0553782	8158
A04	0.0558108	8213
A04	0.0562436	8311
A04	0.0566763	8163
A04	0.0571092	8337
A04	0.0575419	8102
A04	0.0579747	8170
A04	0.0584074	8196
A04	0.0588401	8205
A04	0.0592727	8296
A04	0.0597055	8365
A04	0.0601382	8352
A04	0.0605707	8359
A04	0.0610034	8262
A04	0.0614361	8426
A04	0.0618688	8451
A04	0.0623015	8415
A04	0.0627342	8343
A04	0.0631671	8224
A04	0.0635998	8354
A04	0.0640325	8454
A04	0.0644653	8498
A04	0.0648981	8538
A04	0.065331	8561
A04	0.0657637	8383
A04	0.0661966	8327
A04	0.0666293	8430
A04	0.0670621	8499
A04	0.0674948	8372
A04	0.0679277	8533
A04	0.0683604	8539
A04	0.0687932	8607
A04	0.0692259	8647
A04	0.0696586	8433
A04	0.0700913	8671
A04	0.0705239	8532
A04	0.0709567	8619
A04	0.0713894	8622
A04	0.0718221	8635
A04	0.0722549	8432
A04	0.0726877	8562
A04	0.0731205	8615
A04	0.0735532	8707
A04	0.0739859	8709
A04	0.0744187	8685
A04	0.0748514	8734
A04	0.0752841	8590
A04	0.0757169	8669
A04	0.0761495	8655
A05	0.000420694	5824
A05	0.000853148	5429
A05	0.00128579	5450
A05	0.00171844	5488
A05	0.00215131	5392
A05	0.00258409	5555
A05	0.00301686	5669
A05	0.00344962	5571
A05	0.0038823	5498
A05	0.00431513	5596
A05	0.00474781	5597
A05	0.00518057	5842
A05	0.00561332	5773
A05	0.0060461	5615
A05	0.00647896	6080
A05	0.00691177	5963
A05	0.00734465	5939
A05	0.00777748	6079
A05	0.00821019	6007
A05	0.00864294	6024
A05	0.00907561	6140
A05	0.00950841	6243
A05	0.00994116	6220
A05	0.010374	6235
A05	0.0108068	6215
A05	0.0112395	6341
A05	0.0116723	6295
A05	0.0121051	6349
A05	0.0125379	6463
A05	0.0129706	6456
A05	0.0134033	6536
A05	0.0138361	6407
A05	0.0142689	6500
A05	0.0147016	6589
A05	0.0151343	6522
A05	0.015567	6705
A05	0.0159998	6728
A05	0.0164325	6655
A05	0.0168652	6801
A05	0.017298	6648
A05	0.0177307	6824
A05	0.0181635	6820
A05	0.0185963	6788
A05	0.0190291	6963
A05	0.0194622	6900
A05	0.0198949	6877
A05	0.0203277	6946
A05	0.0207604	6928
A05	0.0211932	7045
A05	0.021626	7141
A05	0.0220587	7090
A05	0.0224914	7142
A05	0.0229241	7127
A05	0.0233569	7144
A05	0.0237898	7237
A05	0.0242225	7131
A05	0.0246554	7238
A05	0.0250881	7242
A05	0.0255209	7269
A05	0.0259537	7329
A05	0.0263864	7356
A05	0.0268193	7353
A05	0.0272521	7470
A05	0.027685	7474
A05	0.0281178	7470
A05	0.0285506	7562
A05	0.0289835	7345
A05	0.0294164	7495
A05	0.0298492	7608
A05	0.030282	7552
A05	0.0307149	7758
A05	0.0311476	7737
A05	0.0315804	7485
A05	0.0320131	7555
A05	0.0324458	7732
A05	0.0328785	7780
A05	0.0333114	7906
A05	0.0337444	7730
A05	0.0341772	7781
A05	0.03461	7765
A05	0.0350427	7823
A05	0.0354754	7785
A05	0.0359081	7919
A05	0.0363407	7784
A05	0.0367734	7833
A05	0.0372061	8075
A05	0.0376389	7763
A05	0.0380716	8030
A05	0.0385044	8024
A05	0.0389372	7970
A05	0.0393701	7805
A05	0.0398029	8006
A05	0.0402356	8065
A05	0.0406684	8222
A05	0.0411011	8068
A05	0.041534	8112
A05	0.0419669	8192
A05	0.0423996	8180
A05	0.0428324	8308
A05	0.043265	8264
A05	0.0436978	8109
A05	0.0441304	8227
A05	0.0445631	8157
A05	0.0449957	8302
A05	0.0454285	8136
A05	0.0458614	8393
A05	0.0462942	8416
A05	0.0467271	8408
A05	0.0471599	8411
A05	0.0475927	8293
A05	0.0480254	8308
A05	0.0484583	8382
A05	0.048891	8494
A05	0.0493238	8300
A05	0.0497566	8362
A05	0.0501894	8419
A05	0.0506221	8329
A05	0.0510548	8475
A05	0.0514876	8440
A05	0.0519202	8436
A05	0.0523529	8596
A05	0.0527857	8665
A05	0.0532186	8626
A05	0.0536514	8859
A05	0.0540842	8579
A05	0.0545169	8651
A05	0.0549496	8658
A05	0.0553823	8637
A05	0.055815	8682
A05	0.0562478	8494
A05	0.0566805	8644
A05	0.0571133	8711
A05	0.057546	8662
A05	0.0579789	8733
A05	0.0584116	8691
A05	0.0588442	8662
A05	0.0592769	8693
A05	0.0597097	8845
A05	0.0601424	8780
A05	0.0605749	8949
A05	0.0610076	8849
A05	0.0614403	8881
A05	0.061873	8700
A05	0.0623056	8859
A05	0.0627384	8919
A05	0.0631712	8849
A05	0.063604	8885
A05	0.0640367	8812
A05	0.0644694	8922
A05	0.0649023	9005
A05	0.0653351	8959
A05	0.0657679	9008
A05	0.0662007	9048
A05	0.0666335	8945
A05	0.0670662	8915
A05	0.067499	9058
A05	0.0679318	8968
A05	0.0683645	9048
A05	0.0687974	9213
A05	0.06923	9135
A05	0.0696627	8964
A05	0.0700955	9087
A05	0.0705281	9109
A05	0.0709609	9119
A05	0.0713936	8928
A05	0.0718262	9049
A05	0.0722591	9072
A05	0.0726919	8882
A05	0.0731247	9026
A05	0.0735574	9093
A05	0.0739901	9231
A05	0.0744228	9160
A05	0.0748555	9131
A05	0.0752883	9252
A05	0.075721	9129
A05	0.0761536	9115
A06	0.000424884	5091
A06	0.000857326	5261
A06	0.00128998	5339
A06	0.00172264	5383
A06	0.00215549	5374
A06	0.00258826	5380
A06	0.00302105	5522
A06	0.00345381	5474
A06	0.00388649	5481
A06	0.00431932	5499
A06	0.004752	5596
A06	0.00518476	5714
A06	0.00561751	5704
A06	0.00605028	5826
A06	0.00648315	5702
A06	0.00691594	5864
A06	0.00734884	5795
A06	0.00778167	5851
A06	0.00821437	5843
A06	0.00864713	5901
A06	0.0090798	5967
A06	0.0095126	6065
A06	0.00994535	6139
A06	0.0103781	6232
A06	0.0108109	6213
A06	0.0112437	6192
A06	0.0116765	6213
A06	0.0121092	6380
A06	0.012542	6319
A06	0.0129748	6373
A06	0.0134075	6367
A06	0.0138403	6498
A06	0.014273	6317
A06	0.0147057	6569
A06	0.0151385	6540
A06	0.0155712	6640
A06	0.016004	6563
A06	0.0164367	6579
A06	0.0168693	6555
A06	0.0173021	6718
A06	0.0177349	6829
A06	0.0181677	6883
A06	0.0186005	6741
A06	0.0190333	6772
A06	0.0194664	6948
A06	0.0198991	6898
A06	0.0203319	7079
A06	0.0207646	6974
A06	0.0211974	6953
A06	0.0216301	6982
A06	0.0220629	6970
A06	0.0224955	7051
A06	0.0229283	7214
A06	0.0233611	7044
A06	0.023794	7264
A06	0.0242267	7224
A06	0.0246596	7167
A06	0.0250923	7368
A06	0.0255251	7222
A06	0.0259579	7250
A06	0.0263906	7445
A06	0.0268234	7384
A06	0.0272563	7330
A06	0.0276892	7226
A06	0.028122	7261
A06	0.0285548	7461
A06	0.0289877	7469
A06	0.0294206	7522
A06	0.0298534	7617
A06	0.0302862	7404
A06	0.0307191	7507
A06	0.0311518	7657
A06	0.0315846	7639
A06	0.0320172	7477
A06	0.03245	7660
A06	0.0328827	7834
A06	0.0333156	7702
A06	0.0337486	7732
A06	0.0341814	7707
A06	0.0346142	7829
A06	0.0350469	7817
A06	0.0354796	7758
A06	0.0359123	7724
A06	0.0363449	7864
A06	0.0367776	7748
A06	0.0372103	7839
A06	0.0376431	7892
A06	0.0380758	7925
A06	0.0385086	7962
A06	0.0389414	7920
A06	0.0393743	8090
A06	0.0398071	8042
A06	0.0402398	8014
A06	0.0406726	8057
A06	0.0411053	8206
A06	0.0415382	8106
A06	0.0419711	8295
A06	0.0424038	8100
A06	0.0428366	8192
A06	0.0432692	8169
A06	0.0437019	8254
A06	0.0441345	8268
A06	0.0445673	8455
A06	0.0449999	8208
A06	0.0454327	8187
A06	0.0458655	8245
A06	0.0462984	8271
A06	0.0467313	8272
A06	0.0471641	8406
A06	0.0475968	8350
A06	0.0480295	8470
A06	0.0484625	8691
A06	0.0488952	8326
A06	0.049328	8392
A06	0.0497608	8569
A06	0.0501935	8238
A06	0.0506263	8492
A06	0.051059	8423
A06	0.0514917	8419
A06	0.0519244	8454
A06	0.0523571	8528
A06	0.0527898	8521
A06	0.0532228	8391
A06	0.0536555	8486
A06	0.0540883	8466
A06	0.0545211	8597
A06	0.0549538	8487
A06	0.0553865	8588
A06	0.0558192	8626
A06	0.056252	8617
A06	0.0566846	8691
A06	0.0571175	8843
A06	0.0575502	8414
A06	0.0579831	8641
A06	0.0584157	8818
A06	0.0588484	8725
A06	0.0592811	8662
A06	0.0597138	8762
A06	0.0601466	8702
A06	0.0605791	8862
A06	0.0610118	8948
A06	0.0614444	8598
A06	0.0618772	8837
A06	0.0623098	8860
A06	0.0627425	8831
A06	0.0631754	8915
A06	0.0636082	8735
A06	0.0640409	8836
A06	0.0644736	8860
A06	0.0649065	8734
A06	0.0653393	8845
A06	0.0657721	9037
A06	0.0662049	9014
A06	0.0666377	9138
A06	0.0670704	8895
A06	0.0675032	9002
A06	0.067936	9052
A06	0.0683687	8919
A06	0.0688016	8859
A06	0.0692342	8780
A06	0.0696669	8920
A06	0.0700997	9051
A06	0.0705323	9144
A06	0.070965	8932
A06	0.0713978	9187
A06	0.0718304	8910
A06	0.0722633	9072
A06	0.0726961	9050
A06	0.0731289	9126
A06	0.0735616	9059
A06	0.0739943	9045
A06	0.074427	9027
A06	0.0748597	8855
A06	0.0752925	9257
A06	0.0757252	9048
A06	0.0761578	9149
A07	0.000429028	4851
A07	0.00086147	5030
A07	0.00129412	5253
A07	0.00172679	5009
A07	0.00215963	5041
A07	0.00259241	4902
A07	0.0030252	5106
A07	0.00345794	5079
A07	0.00389064	5000
A07	0.00432346	5107
A07	0.00475613	5131
A07	0.0051889	5014
A07	0.00562166	5282
A07	0.00605441	5217
A07	0.00648728	5217
A07	0.00692007	5188
A07	0.00735299	5281
A07	0.0077858	5400
A07	0.00821852	5198
A07	0.00865127	5251
A07	0.00908395	5252
A07	0.00951675	5195
A07	0.00994949	5264
A07	0.0103823	5337
A07	0.0108151	5391
A07	0.0112478	5360
A07	0.0116806	5258
A07	0.0121134	5560
A07	0.0125462	5437
A07	0.0129789	5365
A07	0.0134117	5408
A07	0.0138445	5279
A07	0.0142772	5434
A07	0.0147099	5466
A07	0.0151426	5307
A07	0.0155753	5498
A07	0.0160082	5515
A07	0.0164408	5345
A07	0.0168735	5452
A07	0.0173063	5469
A07	0.017739	5558
A07	0.0181718	5482
A07	0.0186046	5524
A07	0.0190375	5561
A07	0.0194705	5466
A07	0.0199032	5581
A07	0.0203361	5537
A07	0.0207688	5529
A07	0.0212015	5668
A07	0.0216343	5746
A07	0.022067	5741
A07	0.0224997	5805
A07	0.0229325	5786
A07	0.0233652	5673
A07	0.0237981	5734
A07	0.0242309	5732
A07	0.0246637	5687
A07	0.0250965	5748
A07	0.0255293	5575
A07	0.0259621	5696
A07	0.0263948	5756
A07	0.0268276	5640
A07	0.0272604	5690
A07	0.0276933	5792
A07	0.0281261	5823
A07	0.0285589	5718
A07	0.0289918	5822
A07	0.0294247	5834
A07	0.0298575	5636
A07	0.0302903	5666
A07	0.0307232	5794
A07	0.0311559	5865
A07	0.0315887	5878
A07	0.0320214	5755
A07	0.0324541	5727
A07	0.0328869	5845
A07	0.0333197	5814
A07	0.0337527	5833
A07	0.0341855	5784
A07	0.0346183	5822
A07	0.035051	5824
A07	0.0354837	5966
A07	0.0359164	5794
A07	0.0363491	5787
A07	0.0367818	5891
A07	0.0372144	5814
A07	0.0376472	5879
A07	0.0380799	5832
A07	0.0385128	5982
A07	0.0389456	5931
A07	0.0393785	5978
A07	0.0398113	5911
A07	0.040244	5935
A07	0.0406768	5943
A07	0.0411095	5821
A07	0.0415423	5980
A07	0.0419752	5966
A07	0.0424079	5854
A07	0.0428407	5901
A07	0.0432734	6008
A07	0.0437061	5886
A07	0.0441387	5964
A07	0.0445714	5915
A07	0.045004	5962
A07	0.0454368	5960
A07	0.0458697	5935
A07	0.0463026	5959
A07	0.0467354	5971
A07	0.0471682	5900
A07	0.047601	5940
A07	0.0480337	5861
A07	0.0484666	6024
A07	0.0488993	5830
A07	0.0493321	6023
A07	0.0497649	5871
A07	0.0501977	6083
A07	0.0506304	5857
A07	0.0510632	6032
A07	0.0514959	6037
A07	0.0519286	5922
A07	0.0523612	5960
A07	0.052794	5900
A07	0.0532269	5965
A07	0.0536597	5978
A07	0.0540925	6026
A07	0.0545252	6097
A07	0.054958	5992
A07	0.0553907	5846
A07	0.0558233	5859
A07	0.0562561	6037
A07	0.0566888	5965
A07	0.0571217	6067
A07	0.0575544	6023
A07	0.0579872	5902
A07	0.0584199	5924
A07	0.0588526	5866
A07	0.0592852	5873
A07	0.059718	5991
A07	0.0601507	5929
A07	0.0605832	5974
A07	0.0610159	5972
A07	0.0614486	6126
A07	0.0618813	6090
A07	0.062314	5919
A07	0.0627467	5870
A07	0.0631796	6095
A07	0.0636123	5968
A07	0.064045	5920
A07	0.0644778	5965
A07	0.0649106	5802
A07	0.0653435	5983
A07	0.0657762	5997
A07	0.066209	6044
A07	0.0666418	5988
A07	0.0670746	6008
A07	0.0675073	6091
A07	0.0679401	5980
A07	0.0683729	5970
A07	0.0688057	5909
A07	0.0692384	5745
A07	0.0696711	5934
A07	0.0701038	6094
A07	0.0705364	5863
A07	0.0709692	5862
A07	0.0714019	5987
A07	0.0718346	6134
A07	0.0722674	5923
A07	0.0727002	5963
A07	0.073133	5997
A07	0.0735657	5904
A07	0.0739984	5988
A07	0.0744312	6111
A07	0.0748639	6021
A07	0.0752966	6033
A07	0.0757293	6082
A07	0.076162	6029
A08	0.000433194	5117
A08	0.000865637	5111
A08	0.0012983	4987
A08	0.00173096	4918
A08	0.0021638	5007
A08	0.00259656	5077
A08	0.00302938	4939
A08	0.00346212	4991
A08	0.00389479	4958
A08	0.00432763	5092
A08	0.00476031	5045
A08	0.00519308	5124
A08	0.00562583	5071
A08	0.00605858	5082
A08	0.00649146	4987
A08	0.00692425	5041
A08	0.00735716	5293
A08	0.00778998	5138
A08	0.00822269	5227
A08	0.00865544	5135
A08	0.00908813	5232
A08	0.00952093	5058
A08	0.00995366	5183
A08	0.0103865	5160
A08	0.0108193	5275
A08	0.011252	5222
A08	0.0116848	5243
A08	0.0121176	5203
A08	0.0125503	5311
A08	0.0129831	5384
A08	0.0134158	5324
A08	0.0138486	5172
A08	0.0142814	5368
A08	0.0147141	5255
A08	0.0151468	5322
A08	0.0155795	5328
A08	0.0160123	5423
A08	0.016445	5297
A08	0.0168777	5384
A08	0.0173105	5420
A08	0.0177432	5506
A08	0.018176	5439
A08	0.0186088	5346
A08	0.0190416	5478
A08	0.0194747	5287
A08	0.0199074	5388
A08	0.0203402	5408
A08	0.0207729	5348
A08	0.0212057	5402
A08	0.0216384	5443
A08	0.0220712	5459
A08	0.0225039	5394
A08	0.0229366	5524
A08	0.0233694	5560
A08	0.0238023	5455
A08	0.0242351	5450
A08	0.0246679	5546
A08	0.0251006	5439
A08	0.0255334	5570
A08	0.0259662	5523
A08	0.0263989	5501
A08	0.0268318	5596
A08	0.0272646	5498
A08	0.0276975	5728
A08	0.0281303	5535
A08	0.0285631	5662
A08	0.028996	5574
A08	0.0294289	5365
A08	0.0298617	5440
A08	0.0302945	5738
A08	0.0307274	5521
A08	0.0311601	5456
A08	0.0315929	5757
A08	0.0320256	5475
A08	0.0324583	5634
A08	0.0328911	5497
A08	0.0333239	5526
A08	0.0337569	5517
A08	0.0341897	5432
A08	0.0346225	5716
A08	0.0350552	5788
A08	0.0354879	5753
A08	0.0359206	5627
A08	0.0363532	5617
A08	0.0367859	5565
A08	0.0372186	5629
A08	0.0376514	5527
A08	0.0380841	5480
A08	0.0385169	5702
A08	0.0389497	5591
A08	0.0393826	5509
A08	0.0398155	5525
A08	0.0402481	5455
A08	0.040681	5534
A08	0.0411136	5668
A08	0.0415465	5531
A08	0.0419794	5565
A08	0.0424121	5601
A08	0.0428449	5652
A08	0.0432776	5549
A08	0.0437103	5573
A08	0.0441429	5738
A08	0.0445756	5591
A08	0.0450082	5635
A08	0.0454409	5600
A08	0.0458739	5648
A08	0.0463067	5709
A08	0.0467396	5643
A08	0.0471724	5790
A08	0.0476052	5594
A08	0.0480379	5772
A08	0.0484708	5813
A08	0.0489035	5666
A08	0.0493363	5754
A08	0.0497691	5597
A08	0.0502019	5756
A08	0.0506346	5714
A08	0.0510673	5603
A08	0.0515001	5612
A08	0.0519327	5545
A08	0.0523654	5596
A08	0.0527982	5450
A08	0.0532311	5756
A08	0.0536639	5794
A08	0.0540967	5589
A08	0.0545294	5726
A08	0.0549622	5667
A08	0.0553948	5740
A08	0.0558275	5627
A08	0.0562603	5689
A08	0.056693	5688
A08	0.0571259	5653
A08	0.0575585	5621
A08	0.0579914	5557
A08	0.0584241	5537
A08	0.0588567	5710
A08	0.0592894	5662
A08	0.0597222	5521
A08	0.0601549	5576
A08	0.0605874	5531
A08	0.0610201	5664
A08	0.0614528	5539
A08	0.0618855	5759
A08	0.0623181	5653
A08	0.0627509	5549
A08	0.0631837	5492
A08	0.0636165	5676
A08	0.0640492	5656
A08	0.0644819	5682
A08	0.0649148	5738
A08	0.0653476	5783
A08	0.0657804	5664
A08	0.0662132	5714
A08	0.0666459	5691
A08	0.0670787	5767
A08	0.0675115	5752
A08	0.0679443	5790
A08	0.0683771	5616
A08	0.0688099	5608
A08	0.0692425	5656
A08	0.0696752	5685
A08	0.070108	5718
A08	0.0705406	5766
A08	0.0709734	5531
A08	0.0714061	5700
A08	0.0718388	5688
A08	0.0722716	5645
A08	0.0727044	5519
A08	0.0731372	5563
A08	0.0735699	5718
A08	0.0740026	5689
A08	0.0744353	5607
A08	0.074868	5787
A08	0.0753008	5595
A08	0.0757335	5551
A08	0.0761661	5762
A09	0.000437373	4933
A09	0.000869826	4993
A09	0.00130248	4921
A09	0.00173515	5082
A09	0.00216797	5179
A09	0.00260074	5110
A09	0.00303356	5075
A09	0.0034663	4952
A09	0.00389897	5098
A09	0.00433182	5069
A09	0.0047645	5125
A09	0.00519726	5111
A09	0.00563001	5194
A09	0.00606277	5169
A09	0.00649563	5061
A09	0.00692843	5022
A09	0.00736134	5149
A09	0.00779416	5099
A09	0.00822687	5025
A09	0.00865962	5277
A09	0.0090923	5233
A09	0.00952512	5225
A09	0.00995784	5269
A09	0.0103906	5267
A09	0.0108235	5157
A09	0.0112561	5220
A09	0.0116889	5288
A09	0.0121217	5276
A09	0.0125545	5334
A09	0.0129873	5199
A09	0.01342	5423
A09	0.0138528	5120
A09	0.0142855	5450
A09	0.0147182	5431
A09	0.015151	5403
A09	0.0155837	5380
A09	0.0160165	5329
A09	0.0164492	5416
A09	0.0168819	5474
A09	0.0173146	5431
A09	0.0177474	5405
A09	0.0181802	5481
A09	0.018613	5516
A09	0.0190458	5448
A09	0.0194789	5449
A09	0.0199116	5484
A09	0.0203444	5391
A09	0.0207771	5392
A09	0.0212098	5278
A09	0.0216426	5413
A09	0.0220754	5465
A09	0.022508	5500
A09	0.0229408	5529
A09	0.0233736	5447
A09	0.0238065	5528
A09	0.0242392	5527
A09	0.0246721	5470
A09	0.0251048	5410
A09	0.0255376	5380
A09	0.0259704	5446
A09	0.0264031	5530
A09	0.026836	5351
A09	0.0272688	5567
A09	0.0277017	5447
A09	0.0281345	5546
A09	0.0285673	5362
A09	0.0290002	5595
A09	0.0294331	5534
A09	0.0298659	5355
A09	0.0302986	5622
A09	0.0307316	5411
A09	0.0311643	5469
A09	0.0315971	5499
A09	0.0320297	5356
A09	0.0324625	5446
A09	0.0328953	5539
A09	0.0333281	5522
A09	0.0337611	5565
A09	0.0341939	5560
A09	0.0346267	5562
A09	0.0350594	5403
A09	0.0354921	5462
A09	0.0359248	5481
A09	0.0363574	5386
A09	0.0367901	5529
A09	0.0372228	5480
A09	0.0376556	5590
A09	0.0380883	5616
A09	0.0385211	5617
A09	0.0389539	5808
A09	0.0393868	5519
A09	0.0398196	5486
A09	0.0402523	5484
A09	0.0406851	5514
A09	0.0411178	5455
A09	0.0415507	5378
A09	0.0419836	5487
A09	0.0424163	5517
A09	0.0428491	5510
A09	0.0432817	5552
A09	0.0437144	5529
A09	0.044147	5624
A09	0.0445797	5446
A09	0.0450124	5541
A09	0.0454451	5543
A09	0.045878	5486
A09	0.0463109	5554
A09	0.0467438	5480
A09	0.0471766	5545
A09	0.0476093	5543
A09	0.0480421	5520
A09	0.048475	5561
A09	0.0489077	5535
A09	0.0493405	5493
A09	0.0497733	5633
A09	0.050206	5480
A09	0.0506388	5470
A09	0.0510715	5642
A09	0.0515042	5507
A09	0.0519369	5525
A09	0.0523696	5479
A09	0.0528023	5396
A09	0.0532353	5535
A09	0.053668	5551
A09	0.0541008	5697
A09	0.0545335	5530
A09	0.0549663	5588
A09	0.055399	5344
A09	0.0558317	5466
A09	0.0562645	5529
A09	0.0566972	5424
A09	0.05713	5460
A09	0.0575627	5607
A09	0.0579955	5437
A09	0.0584282	5602
A09	0.0588609	5481
A09	0.0592936	5480
A09	0.0597263	5500
A09	0.0601591	5498
A09	0.0605916	5503
A09	0.0610243	5580
A09	0.0614569	5676
A09	0.0618897	5429
A09	0.0623223	5491
A09	0.062755	5486
A09	0.0631879	5502
A09	0.0636207	5542
A09	0.0640534	5394
A09	0.0644861	5391
A09	0.064919	5628
A09	0.0653518	5484
A09	0.0657846	5511
A09	0.0662174	5454
A09	0.0666501	5476
A09	0.0670829	5378
A09	0.0675157	5685
A09	0.0679485	5291
A09	0.0683813	5512
A09	0.0688141	5545
A09	0.0692467	5491
A09	0.0696794	5422
A09	0.0701122	5376
A09	0.0705448	5520
A09	0.0709775	5419
A09	0.0714102	5492
A09	0.0718429	5544
A09	0.0722757	5454
A09	0.0727086	5464
A09	0.0731413	5631
A09	0.0735741	5352
A09	0.0740068	5340
A09	0.0744395	5387
A09	0.0748722	5523
A09	0.075305	5434
A09	0.0757377	5567
A09	0.0761703	5433
A10	0.000441516	422
A10	0.00087397	407
A10	0.00130662	472
A10	0.00173929	404
A10	0.00217212	476
A10	0.0026049	492
A10	0.00303771	457
A10	0.00347044	460
A10	0.00390312	399
A10	0.00433595	429
A10	0.00476865	414
A10	0.0052014	471
A10	0.00563417	427
A10	0.00606691	436
A10	0.00649977	473
A10	0.00693256	417
A10	0.00736549	441
A10	0.0077983	432
A10	0.00823102	457
A10	0.00866375	458
A10	0.00909645	428
A10	0.00952927	465
A10	0.00996199	416
A10	0.0103948	421
A10	0.0108276	475
A10	0.0112603	459
A10	0.0116931	432
A10	0.0121259	429
A10	0.0125587	431
A10	0.0129914	462
A10	0.0134242	466
A10	0.013857	454
A10	0.0142897	426
A10	0.0147224	456
A10	0.0151551	427
A10	0.0155878	431
A10	0.0160206	433
A10	0.0164533	469
A10	0.016886	452
A10	0.0173188	449
A10	0.0177515	461
A10	0.0181844	416
A10	0.0186171	437
A10	0.01905	445
A10	0.019483	399
A10	0.0199157	406
A10	0.0203486	442
A10	0.0207813	439
A10	0.021214	465
A10	0.0216468	502
A10	0.0220795	453
A10	0.0225122	418
A10	0.022945	437
A10	0.0233777	457
A10	0.0238106	437
A10	0.0242434	439
A10	0.0246762	441
A10	0.025109	439
A10	0.0255418	445
A10	0.0259746	433
A10	0.0264073	418
A10	0.0268401	403
A10	0.027273	447
A10	0.0277058	436
A10	0.0281386	442
A10	0.0285714	414
A10	0.0290043	448
A10	0.0294372	418
A10	0.02987	407
A10	0.0303028	419
A10	0.0307357	469
A10	0.0311684	392
A10	0.0316012	441
A10	0.0320339	435
A10	0.0324666	459
A10	0.0328994	391
A10	0.0333322	484
A10	0.0337652	415
A10	0.034198	432
A10	0.0346308	424
A10	0.0350635	445
A10	0.0354962	442
A10	0.0359289	406
A10	0.0363615	415
A10	0.0367943	420
A10	0.0372269	422
A10	0.0376597	424
A10	0.0380924	439
A10	0.0385253	455
A10	0.038958	427
A10	0.039391	415
A10	0.0398238	418
A10	0.0402565	408
A10	0.0406893	424
A10	0.041122	439
A10	0.0415548	421
A10	0.0419877	418
A10	0.0424204	414
A10	0.0428532	412
A10	0.0432859	433
A10	0.0437186	393
A10	0.0441512	399
A10	0.0445839	392
A10	0.0450165	426
A10	0.0454493	438
A10	0.0458822	418
A10	0.046315	445
A10	0.0467479	420
A10	0.0471808	496
A10	0.0476135	452
A10	0.0480462	441
A10	0.0484791	411
A10	0.0489118	467
A10	0.0493446	438
A10	0.0497774	470
A10	0.0502102	439
A10	0.0506429	446
A10	0.0510757	406
A10	0.0515084	399
A10	0.051941	421
A10	0.0523737	430
A10	0.0528065	409
A10	0.0532395	400
A10	0.0536722	470
A10	0.054105	433
A10	0.0545377	422
A10	0.0549705	413
A10	0.0554032	441
A10	0.0558358	461
A10	0.0562686	427
A10	0.0567013	432
A10	0.0571342	452
A10	0.0575669	468
A10	0.0579997	420
A10	0.0584324	411
A10	0.058865	449
A10	0.0592977	469
A10	0.0597305	430
A10	0.0601632	461
A10	0.0605957	419
A10	0.0610284	397
A10	0.0614611	419
A10	0.0618938	415
A10	0.0623265	491
A10	0.0627592	415
A10	0.063192	430
A10	0.0636248	442
A10	0.0640575	482
A10	0.0644903	448
A10	0.0649231	424
A10	0.065356	438
A10	0.0657887	408
A10	0.0662215	411
A10	0.0666543	408
A10	0.0670871	405
A10	0.0675199	483
A10	0.0679526	444
A10	0.0683854	421
A10	0.0688182	426
A10	0.0692509	421
A10	0.0696836	469
A10	0.0701163	451
A10	0.0705489	443
A10	0.0709817	422
A10	0.0714144	455
A10	0.0718471	392
A10	0.0722799	450
A10	0.0727127	433
A10	0.0731455	405
A10	0.0735782	450
A10	0.0740109	443
A10	0.0744436	432
A10	0.0748764	386
A10	0.0753091	435
A10	0.0757418	429
A10	0.0761744	441
A11	0.000445694	448
A11	0.000878137	448
A11	0.0013108	443
A11	0.00174347	454
A11	0.00217628	456
A11	0.00260906	431
A11	0.00304187	427
A11	0.00347462	467
A11	0.00390729	434
A11	0.00434013	430
A11	0.00477281	414
A11	0.00520557	450
A11	0.00563833	458
A11	0.00607108	408
A11	0.00650394	458
A11	0.00693672	450
A11	0.00736966	466
A11	0.00780247	507
A11	0.00823519	396
A11	0.00866792	457
A11	0.0091006	463
A11	0.00953343	476
A11	0.00996617	480
A11	0.010399	438
A11	0.0108318	421
A11	0.0112645	443
A11	0.0116973	461
A11	0.0121301	437
A11	0.0125628	480
A11	0.0129956	452
A11	0.0134283	436
A11	0.0138611	440
A11	0.0142939	423
A11	0.0147266	426
A11	0.0151593	421
A11	0.015592	452
A11	0.0160248	441
A11	0.0164575	418
A11	0.0168902	458
A11	0.0173229	427
A11	0.0177557	434
A11	0.0181885	427
A11	0.0186213	458
A11	0.0190541	447
A11	0.0194872	431
A11	0.0199199	454
A11	0.0203527	449
A11	0.0207854	480
A11	0.0212181	446
A11	0.0216509	419
A11	0.0220837	424
A11	0.0225164	425
A11	0.0229491	461
A11	0.0233819	428
A11	0.0238148	450
A11	0.0242476	407
A11	0.0246804	412
A11	0.0251131	411
A11	0.0255459	452
A11	0.0259787	472
A11	0.0264114	431
A11	0.0268443	456
A11	0.0272771	410
A11	0.02771	444
A11	0.0281428	416
A11	0.0285756	477
A11	0.0290085	423
A11	0.0294414	421
A11	0.0298742	421
A11	0.030307	423
A11	0.0307399	459
A11	0.0311726	408
A11	0.0316054	466
A11	0.032038	439
A11	0.0324708	470
A11	0.0329036	452
A11	0.0333364	461
A11	0.0337694	395
A11	0.0342022	456
A11	0.034635	454
A11	0.0350677	431
A11	0.0355004	392
A11	0.0359331	427
A11	0.0363657	408
A11	0.0367984	448
A11	0.0372311	450
A11	0.0376639	483
A11	0.0380966	456
A11	0.0385294	432
A11	0.0389622	454
A11	0.0393951	430
A11	0.0398279	454
A11	0.0402606	426
A11	0.0406934	446
A11	0.0411261	428
A11	0.041559	399
A11	0.0419919	432
A11	0.0424246	502
A11	0.0428574	433
A11	0.0432901	464
A11	0.0437228	409
A11	0.0441554	419
A11	0.0445881	421
A11	0.0450207	452
A11	0.0454535	476
A11	0.0458863	431
A11	0.0463192	406
A11	0.0467521	474
A11	0.0471849	419
A11	0.0476177	435
A11	0.0480504	442
A11	0.0484833	451
A11	0.048916	477
A11	0.0493488	382
A11	0.0497816	405
A11	0.0502144	439
A11	0.0506471	412
A11	0.0510798	476
A11	0.0515125	479
A11	0.0519452	400
A11	0.0523779	436
A11	0.0528106	439
A11	0.0532436	434
A11	0.0536764	390
A11	0.0541091	446
A11	0.0545419	445
A11	0.0549747	442
A11	0.0554073	404
A11	0.05584	434
A11	0.0562728	449
A11	0.0567055	438
A11	0.0571383	461
A11	0.057571	420
A11	0.0580039	436
A11	0.0584365	415
A11	0.0588692	410
A11	0.0593019	433
A11	0.0597346	425
A11	0.0601674	415
A11	0.0605999	433
A11	0.0610326	412
A11	0.0614653	442
A11	0.061898	433
A11	0.0623306	417
A11	0.0627633	411
A11	0.0631962	429
A11	0.063629	472
A11	0.0640617	428
A11	0.0644945	441
A11	0.0649273	434
A11	0.0653601	461
A11	0.0657929	425
A11	0.0662257	433
A11	0.0666584	415
A11	0.0670913	460
A11	0.067524	437
A11	0.0679568	424
A11	0.0683896	420
A11	0.0688224	459
A11	0.069255	452
A11	0.0696877	409
A11	0.0701205	413
A11	0.0705531	434
A11	0.0709859	418
A11	0.0714186	420
A11	0.0718512	423
A11	0.072284	423
A11	0.0727169	439
A11	0.0731496	432
A11	0.0735824	476
A11	0.0740151	435
A11	0.0744478	427
A11	0.0748805	446
A11	0.0753133	420
A11	0.075746	449
A11	0.0761786	428
A12	0.000449884	440
A12	0.000882338	456
A12	0.001315	442
A12	0.00174767	430
A12	0.00218049	446
A12	0.00261326	485
A12	0.00304608	433
A12	0.00347882	428
A12	0.00391149	390
A12	0.00434434	436
A12	0.00477701	454
A12	0.00520977	421
A12	0.00564253	457
A12	0.00607528	458
A12	0.00650814	382
A12	0.00694094	455
A12	0.00737387	437
A12	0.00780667	449
A12	0.0082394	474
A12	0.00867212	444
A12	0.0091048	439
A12	0.00953763	452
A12	0.00997037	381
A12	0.0104032	469
A12	0.010836	464
A12	0.0112687	416
A12	0.0117015	437
A12	0.0121342	458
A12	0.012567	406
A12	0.0129998	455
A12	0.0134325	457
A12	0.0138653	424
A12	0.0142981	412
A12	0.0147308	431
A12	0.0151635	428
A12	0.0155962	430
A12	0.016029	443
A12	0.0164617	422
A12	0.0168944	400
A12	0.0173271	477
A12	0.0177599	446
A12	0.0181927	446
A12	0.0186255	464
A12	0.0190583	452
A12	0.0194914	420
A12	0.0199241	441
A12	0.0203569	463
A12	0.0207896	442
A12	0.0212224	450
A12	0.0216551	452
A12	0.0220879	429
A12	0.0225205	431
A12	0.0229533	431
A12	0.0233861	428
A12	0.023819	416
A12	0.0242518	432
A12	0.0246846	465
A12	0.0251173	427
A12	0.0255501	449
A12	0.025983	428
[truncated: 14,900 more rows]

## Sheet: Figure 4b-6
patient-130
well A-H: C2 concentration (μM)			120	90	60	45	30	15	7.5	3.75
well 1-3: Patient-130; 4-6: Patient-130+SARS-CoV-2 N 7-9：Negative Ctrl
Well	MeasTime	Signal
A01	0.000404074	4815
A01	0.000836678	5308
A01	0.00126927	5419
A01	0.00170207	5586
A01	0.00213491	5487
A01	0.0025673	5492
A01	0.00299986	5554
A01	0.00343272	5549
A01	0.00386565	5525
A01	0.0042986	5399
A01	0.00473145	5461
A01	0.00516436	5527
A01	0.00559731	5466
A01	0.00603015	5575
A01	0.006463	5474
A01	0.00689584	5537
A01	0.00732872	5543
A01	0.00776152	5549
A01	0.00819421	5543
A01	0.00862714	5586
A01	0.00905992	5588
A01	0.00949275	5484
A01	0.00992558	5452
A01	0.0103584	5452
A01	0.0107913	5673
A01	0.0112242	5659
A01	0.0116569	5605
A01	0.0120896	5525
A01	0.0125224	5735
A01	0.0129551	5638
A01	0.0133878	5778
A01	0.0138206	5635
A01	0.0142533	5660
A01	0.0146862	5627
A01	0.015119	5685
A01	0.0155517	5737
A01	0.0159846	5667
A01	0.0164173	5732
A01	0.0168502	5884
A01	0.017283	5825
A01	0.0177159	5620
A01	0.0181487	5779
A01	0.0185813	5610
A01	0.0190142	5630
A01	0.0194469	5796
A01	0.0198797	5826
A01	0.0203124	5641
A01	0.0207453	5883
A01	0.0211779	5770
A01	0.0216106	5857
A01	0.0220433	5758
A01	0.0224761	5845
A01	0.0229088	5849
A01	0.0233415	5697
A01	0.0237743	5822
A01	0.0242069	5719
A01	0.0246396	5807
A01	0.0250723	5834
A01	0.025505	5898
A01	0.025938	5778
A01	0.0263709	5728
A01	0.0268036	5796
A01	0.0272364	5856
A01	0.0276691	5833
A01	0.0281019	5879
A01	0.0285347	5707
A01	0.0289674	5698
A01	0.0294003	5926
A01	0.029833	5899
A01	0.0302657	5924
A01	0.0306985	5834
A01	0.0311312	6007
A01	0.031564	5958
A01	0.0319967	5817
A01	0.0324295	5913
A01	0.0328622	5956
A01	0.0332951	5996
A01	0.0337278	6073
A01	0.0341606	5832
A01	0.0345934	6125
A01	0.0350262	5976
A01	0.0354591	5903
A01	0.0358917	6003
A01	0.0363245	5843
A01	0.0367574	5907
A01	0.0371901	6096
A01	0.0376229	5885
A01	0.0380556	5869
A01	0.0384884	5875
A01	0.0389212	6046
A01	0.0393539	5859
A01	0.0397866	6038
A01	0.0402194	6050
A01	0.0406521	5911
A01	0.0410849	5874
A01	0.0415177	6033
A01	0.0419505	5850
A01	0.0423833	6048
A01	0.0428161	6035
A01	0.0432489	5884
A01	0.0436818	5973
A01	0.0441147	6175
A01	0.0445475	5928
A01	0.0449804	6030
A01	0.0454132	5937
A01	0.045846	5960
A01	0.0462788	5989
A01	0.0467117	5939
A01	0.0471445	5958
A01	0.0475773	6081
A01	0.04801	5911
A01	0.0484429	5983
A01	0.0488758	6124
A01	0.0493086	6136
A01	0.0497414	6108
A01	0.0501741	6009
A01	0.0506067	6014
A01	0.0510394	5992
A01	0.0514721	5998
A01	0.051905	5967
A01	0.0523378	6101
A01	0.0527707	6115
A01	0.0532035	6152
A01	0.0536362	6062
A01	0.0540687	6174
A01	0.0545014	6038
A01	0.054934	6088
A01	0.0553668	6040
A01	0.0557995	5963
A01	0.0562323	6039
A01	0.056665	6042
A01	0.0570976	6077
A01	0.0575303	5995
A01	0.057963	6018
A01	0.0583958	5996
A01	0.0588284	6029
A01	0.0592612	5968
A01	0.0596939	6025
A01	0.0601266	6181
A01	0.0605593	6055
A01	0.0609921	6158
A01	0.0614248	6128
A01	0.0618575	6175
A01	0.0622901	5956
A01	0.062723	5968
A01	0.0631558	6070
A01	0.0635884	5955
A01	0.0640211	6157
A01	0.064454	5979
A01	0.0648868	5971
A01	0.0653195	6126
A01	0.0657524	6070
A01	0.0661851	5976
A01	0.066618	6217
A01	0.0670507	6112
A01	0.0674834	5900
A01	0.0679161	5971
A01	0.0683488	5765
A01	0.0687815	6035
A01	0.0692142	6034
A01	0.0696469	5959
A01	0.0700797	6091
A01	0.0705126	6126
A01	0.0709454	6097
A01	0.0713781	6085
A01	0.0718108	6200
A01	0.0722435	6044
A01	0.0726762	6073
A01	0.0731089	6139
A01	0.0735416	5919
A01	0.0739744	6263
A01	0.0744071	5990
A01	0.0748398	5952
A01	0.0752726	5938
A01	0.0757052	5973
A01	0.0761378	6094
A01	0.0765705	6050
A01	0.0770032	6126
A01	0.0774359	5887
A01	0.0778688	5938
A02	0.000408275	4978
A02	0.00084088	5520
A02	0.00127347	5353
A02	0.00170627	5501
A02	0.00213911	5428
A02	0.0025715	5395
A02	0.00300406	5400
A02	0.00343692	5483
A02	0.00386986	5384
A02	0.0043028	5481
A02	0.00473565	5398
A02	0.00516856	5362
A02	0.0056015	5493
A02	0.00603435	5351
A02	0.0064672	5443
A02	0.00690005	5521
A02	0.00733292	5461
A02	0.00776572	5498
A02	0.00819841	5437
A02	0.00863134	5378
A02	0.00906412	5607
A02	0.00949696	5454
A02	0.00992977	5517
A02	0.0103626	5489
A02	0.0107955	5594
A02	0.0112284	5607
A02	0.0116611	5490
A02	0.0120938	5491
A02	0.0125266	5651
A02	0.0129593	5578
A02	0.0133921	5635
A02	0.0138248	5597
A02	0.0142575	5514
A02	0.0146904	5580
A02	0.0151233	5608
A02	0.0155559	5693
A02	0.0159888	5727
A02	0.0164215	5680
A02	0.0168544	5620
A02	0.0172872	5670
A02	0.01772	5614
A02	0.0181529	5696
A02	0.0185855	5612
A02	0.0190184	5716
A02	0.0194511	5612
A02	0.0198839	5610
A02	0.0203166	5680
A02	0.0207495	5645
A02	0.0211821	5571
A02	0.0216148	5640
A02	0.0220475	5733
A02	0.0224802	5738
A02	0.022913	5540
A02	0.0233457	5615
A02	0.0237785	5776
A02	0.0242111	5705
A02	0.0246438	5692
A02	0.0250765	5846
A02	0.0255092	5849
A02	0.0259422	5614
A02	0.026375	5707
A02	0.0268078	5757
A02	0.0272406	5730
A02	0.0276733	5926
A02	0.0281061	5691
A02	0.0285389	5741
A02	0.0289716	5879
A02	0.0294045	5606
A02	0.0298372	5782
A02	0.0302699	5755
A02	0.0307027	5789
A02	0.0311354	5790
A02	0.0315682	5820
A02	0.0320009	5837
A02	0.0324337	5837
A02	0.0328664	5914
A02	0.0332992	5797
A02	0.033732	5988
A02	0.0341648	5922
A02	0.0345976	5887
A02	0.0350304	5856
A02	0.0354633	5895
A02	0.0358959	5961
A02	0.0363287	5753
A02	0.0367616	5941
A02	0.0371943	5791
A02	0.037627	5831
A02	0.0380598	5903
A02	0.0384926	5849
A02	0.0389254	5991
A02	0.0393581	5849
A02	0.0397908	5828
A02	0.0402236	6092
A02	0.0406563	5817
A02	0.0410891	5929
A02	0.0415219	5900
A02	0.0419547	5834
A02	0.0423875	5975
A02	0.0428203	6103
A02	0.0432531	5895
A02	0.043686	5970
A02	0.0441189	6131
A02	0.0445517	5922
A02	0.0449846	6240
A02	0.0454174	5939
A02	0.0458502	6025
A02	0.046283	5913
A02	0.0467159	6020
A02	0.0471487	5871
A02	0.0475815	6058
A02	0.0480142	6059
A02	0.0484471	5935
A02	0.04888	5906
A02	0.0493128	5969
A02	0.0497456	6056
A02	0.0501783	5885
A02	0.0506109	6000
A02	0.0510436	5803
A02	0.0514763	5841
A02	0.0519092	6054
A02	0.052342	5922
A02	0.0527749	5877
A02	0.0532077	6084
A02	0.0536404	6021
A02	0.0540729	6087
A02	0.0545056	6206
A02	0.0549382	5969
A02	0.055371	5917
A02	0.0558037	6183
A02	0.0562365	6051
A02	0.0566692	6128
A02	0.0571018	6018
A02	0.0575345	6013
A02	0.0579672	5940
A02	0.0584	5944
A02	0.0588326	5909
A02	0.0592654	5918
A02	0.0596981	6029
A02	0.0601308	6227
A02	0.0605635	5870
A02	0.0609963	6221
A02	0.061429	5927
A02	0.0618617	5957
A02	0.0622943	6015
A02	0.0627271	5878
A02	0.06316	5939
A02	0.0635926	6076
A02	0.0640253	6107
A02	0.0644582	6050
A02	0.064891	6002
A02	0.0653237	5903
A02	0.0657566	6001
A02	0.0661893	6052
A02	0.0666222	5983
A02	0.0670548	6010
A02	0.0674876	5960
A02	0.0679203	6058
A02	0.068353	5946
A02	0.0687857	5971
A02	0.0692184	5973
A02	0.0696511	5925
A02	0.0700839	5908
A02	0.0705168	6187
A02	0.0709496	6015
A02	0.0713823	6170
A02	0.071815	6056
A02	0.0722477	6091
A02	0.0726804	6016
A02	0.0731131	6046
A02	0.0735458	5991
A02	0.0739786	5904
A02	0.0744113	6142
A02	0.074844	5958
A02	0.0752768	6012
A02	0.0757094	6065
A02	0.076142	6066
A02	0.0765747	5982
A02	0.0770074	6042
A02	0.0774401	6073
A02	0.0778729	6141
A03	0.000412488	4867
A03	0.000845093	5237
A03	0.0012777	5221
A03	0.00171047	5296
A03	0.00214332	5408
A03	0.00257573	5295
A03	0.00300828	5249
A03	0.00344115	5268
A03	0.00387406	5212
A03	0.00430703	5419
A03	0.00473986	5401
A03	0.00517279	5317
A03	0.00560573	5324
A03	0.00603855	5204
A03	0.00647141	5365
A03	0.00690427	5241
A03	0.00733713	5330
A03	0.00776994	5386
A03	0.00820263	5283
A03	0.00863556	5327
A03	0.00906834	5525
A03	0.00950116	5336
A03	0.00993398	5349
A03	0.0103668	5446
A03	0.0107997	5373
A03	0.0112326	5489
A03	0.0116653	5559
A03	0.012098	5431
A03	0.0125308	5605
A03	0.0129635	5396
A03	0.0133963	5450
A03	0.013829	5538
A03	0.0142617	5487
A03	0.0146946	5499
A03	0.0151275	5523
A03	0.0155602	5600
A03	0.015993	5481
A03	0.0164257	5447
A03	0.0168586	5454
A03	0.0172915	5618
A03	0.0177243	5482
A03	0.0181572	5556
A03	0.0185898	5543
A03	0.0190226	5477
A03	0.0194553	5522
A03	0.0198881	5606
A03	0.0203209	5631
A03	0.0207537	5625
A03	0.0211863	5611
A03	0.021619	5634
A03	0.0220517	5705
A03	0.0224845	5629
A03	0.0229172	5581
A03	0.0233499	5583
A03	0.0237827	5670
A03	0.0242153	5701
A03	0.024648	5652
A03	0.0250807	5777
A03	0.0255134	5676
A03	0.0259464	5616
A03	0.0263793	5478
A03	0.0268121	5751
A03	0.0272448	5812
A03	0.0276775	5797
A03	0.0281103	5793
A03	0.0285431	5662
A03	0.0289758	5799
A03	0.0294087	5729
A03	0.0298414	5736
A03	0.0302741	5700
A03	0.0307069	5759
A03	0.0311397	5788
A03	0.0315724	5728
A03	0.0320051	5831
A03	0.032438	5729
A03	0.0328706	5738
A03	0.0333035	5680
A03	0.0337363	5716
A03	0.034169	5768
A03	0.0346019	5725
A03	0.0350346	5771
A03	0.0354675	5924
A03	0.0359002	5761
A03	0.036333	5936
A03	0.0367658	5733
A03	0.0371985	5834
A03	0.0376313	5894
A03	0.0380641	5878
A03	0.0384968	5763
A03	0.0389296	5915
A03	0.0393623	5720
A03	0.039795	5755
A03	0.0402278	5842
A03	0.0406605	5990
A03	0.0410933	5911
A03	0.0415261	5832
A03	0.0419589	5860
A03	0.0423917	5820
A03	0.0428245	5792
A03	0.0432573	6090
A03	0.0436902	5802
A03	0.0441231	5810
A03	0.0445559	5770
A03	0.0449888	5820
A03	0.0454216	5973
A03	0.0458544	5754
A03	0.0462872	6002
A03	0.0467202	5931
A03	0.047153	5877
A03	0.0475857	6002
A03	0.0480185	5918
A03	0.0484514	6061
A03	0.0488842	6017
A03	0.049317	5741
A03	0.0497498	5888
A03	0.0501825	5815
A03	0.0506151	5807
A03	0.0510478	5960
A03	0.0514805	6014
A03	0.0519134	5934
A03	0.0523462	5951
A03	0.0527791	5902
A03	0.0532119	5844
A03	0.0536446	5939
A03	0.0540771	5951
A03	0.0545098	5990
A03	0.0549424	6000
A03	0.0553752	6004
A03	0.055808	6086
A03	0.0562407	5857
A03	0.0566734	5861
A03	0.057106	5990
A03	0.0575387	6018
A03	0.0579714	5980
A03	0.0584042	5979
A03	0.0588368	5969
A03	0.0592696	6089
A03	0.0597023	5998
A03	0.060135	6062
A03	0.0605677	6000
A03	0.0610005	5903
A03	0.0614332	6086
A03	0.0618659	6009
A03	0.0622985	6046
A03	0.0627314	6014
A03	0.0631642	6008
A03	0.0635969	6063
A03	0.0640295	6070
A03	0.0644624	6081
A03	0.0648952	6174
A03	0.0653279	6045
A03	0.0657608	6123
A03	0.0661935	6084
A03	0.0666264	5963
A03	0.0670591	6023
A03	0.0674918	5999
A03	0.0679245	6061
A03	0.0683572	5943
A03	0.0687899	5983
A03	0.0692226	6207
A03	0.0696553	6059
A03	0.0700881	5889
A03	0.070521	6196
A03	0.0709538	6167
A03	0.0713865	6116
A03	0.0718192	6133
A03	0.0722519	5947
A03	0.0726846	6094
A03	0.0731173	6139
A03	0.07355	6136
A03	0.0739828	6188
A03	0.0744155	6079
A03	0.0748482	6119
A03	0.075281	6075
A03	0.0757136	6053
A03	0.0761462	6046
A03	0.0765789	6039
A03	0.0770116	6144
A03	0.0774443	6091
A03	0.0778771	6064
A04	0.000416655	5376
A04	0.000849259	5629
A04	0.00128186	5725
A04	0.00171464	5532
A04	0.00214747	5726
A04	0.0025799	5706
A04	0.00301243	5704
A04	0.00344532	5779
A04	0.00387823	5767
A04	0.00431118	5725
A04	0.00474404	5756
A04	0.00517694	5790
A04	0.0056099	5856
A04	0.00604272	5777
A04	0.00647558	5898
A04	0.00690844	5757
A04	0.00734128	5857
A04	0.00777411	5973
A04	0.00820678	5987
A04	0.00863972	5894
A04	0.0090725	5988
A04	0.00950531	5995
A04	0.00993814	6094
A04	0.010371	5881
A04	0.0108039	6177
A04	0.0112367	6146
A04	0.0116695	6237
A04	0.0121022	6133
A04	0.012535	6210
A04	0.0129677	6182
A04	0.0134004	6322
A04	0.0138332	6351
A04	0.0142659	6259
A04	0.0146987	6287
A04	0.0151316	6335
A04	0.0155643	6470
A04	0.0159972	6538
A04	0.0164299	6487
A04	0.0168628	6310
A04	0.0172956	6440
A04	0.0177284	6463
A04	0.0181613	6482
A04	0.0185939	6509
A04	0.0190267	6409
A04	0.0194595	6560
A04	0.0198923	6549
A04	0.020325	6669
A04	0.0207578	6605
A04	0.0211905	6582
A04	0.0216231	6591
A04	0.0220559	6590
A04	0.0224886	6787
A04	0.0229213	6702
A04	0.0233541	6778
A04	0.0237868	6658
A04	0.0242195	6832
A04	0.0246522	6774
A04	0.0250848	6776
A04	0.0255176	6865
A04	0.0259506	6789
A04	0.0263834	6814
A04	0.0268162	6925
A04	0.027249	6939
A04	0.0276817	6998
A04	0.0281145	6924
A04	0.0285473	7111
A04	0.02898	6759
A04	0.0294128	7018
A04	0.0298456	7008
A04	0.0302783	6986
A04	0.0307111	7142
A04	0.0311438	6954
A04	0.0315766	6974
A04	0.0320092	7111
A04	0.0324421	7059
A04	0.0328747	7071
A04	0.0333076	7023
A04	0.0337404	7043
A04	0.0341731	7136
A04	0.034606	7198
A04	0.0350388	7177
A04	0.0354717	7140
A04	0.0359043	7166
A04	0.0363371	7190
A04	0.03677	7246
A04	0.0372027	7128
A04	0.0376354	7346
A04	0.0380682	7145
A04	0.038501	7293
A04	0.0389337	7366
A04	0.0393665	7045
A04	0.0397991	7392
A04	0.0402319	7438
A04	0.0406647	7319
A04	0.0410975	7202
A04	0.0415303	7372
A04	0.0419631	7361
A04	0.0423959	7160
A04	0.0428286	7303
A04	0.0432615	7382
A04	0.0436944	7607
A04	0.0441273	7369
A04	0.0445601	7533
A04	0.0449929	7352
A04	0.0454258	7538
A04	0.0458586	7518
A04	0.0462914	7527
A04	0.0467244	7504
A04	0.0471571	7465
A04	0.0475899	7469
A04	0.0480226	7461
A04	0.0484555	7571
A04	0.0488884	7667
A04	0.0493212	7612
A04	0.0497539	7458
A04	0.0501866	7711
A04	0.0506193	7578
A04	0.051052	7663
A04	0.0514847	7665
A04	0.0519176	7546
A04	0.0523504	7669
A04	0.0527833	7864
A04	0.0532161	7672
A04	0.0536488	7722
A04	0.0540813	7722
A04	0.054514	7713
A04	0.0549466	7747
A04	0.0553794	7716
A04	0.0558121	7736
A04	0.0562448	7762
A04	0.0566776	7765
A04	0.0571102	7702
A04	0.0575429	7885
A04	0.0579755	7700
A04	0.0584083	7868
A04	0.058841	7682
A04	0.0592738	7608
A04	0.0597064	7863
A04	0.0601392	7818
A04	0.0605718	7864
A04	0.0610047	7854
A04	0.0614374	7887
A04	0.06187	7763
A04	0.0623027	7905
A04	0.0627355	7948
A04	0.0631684	7756
A04	0.063601	8019
A04	0.0640337	7778
A04	0.0644665	7906
A04	0.0648994	7995
A04	0.0653321	8154
A04	0.065765	7900
A04	0.0661976	7978
A04	0.0666305	7969
A04	0.0670632	7889
A04	0.0674959	7999
A04	0.0679287	7989
A04	0.0683614	8010
A04	0.0687941	8132
A04	0.0692268	8049
A04	0.0696595	8050
A04	0.0700923	7973
A04	0.0705252	8105
A04	0.0709579	8167
A04	0.0713907	7908
A04	0.0718233	8146
A04	0.0722561	7963
A04	0.0726888	7994
A04	0.0731215	8080
A04	0.0735542	8118
A04	0.073987	8176
A04	0.0744197	8136
A04	0.0748524	8082
A04	0.0752852	8164
A04	0.0757178	8228
A04	0.0761504	8117
A04	0.076583	8202
A04	0.0770158	8086
A04	0.0774485	8185
A04	0.0778813	8322
A05	0.00042081	5574
A05	0.000853426	5830
A05	0.00128602	5977
A05	0.00171878	5873
A05	0.00215161	5880
A05	0.00258405	5900
A05	0.0030166	6026
A05	0.00344948	5858
A05	0.0038824	6077
A05	0.00431535	5975
A05	0.00474818	5963
A05	0.00518111	5919
A05	0.00561404	5973
A05	0.00604689	5895
A05	0.00647975	6036
A05	0.00691259	6061
A05	0.00734545	6203
A05	0.00777826	6081
A05	0.00821094	6107
A05	0.00864388	6197
A05	0.00907666	6061
A05	0.00950948	6304
A05	0.00994229	6264
A05	0.0103751	6326
A05	0.010808	6315
A05	0.0112409	6249
A05	0.0116736	6414
A05	0.0121064	6404
A05	0.0125391	6438
A05	0.0129718	6642
A05	0.0134046	6503
A05	0.0138373	6490
A05	0.0142701	6606
A05	0.0147029	6586
A05	0.0151358	6418
A05	0.0155685	6533
A05	0.0160013	6553
A05	0.0164341	6686
A05	0.0168669	6782
A05	0.0172998	6764
A05	0.0177326	6641
A05	0.0181655	6709
A05	0.0185981	6618
A05	0.0190309	6823
A05	0.0194636	6874
A05	0.0198965	6871
A05	0.0203292	6907
A05	0.020762	6672
A05	0.0211946	6809
A05	0.0216273	6937
A05	0.02206	7101
A05	0.0224928	6935
A05	0.0229255	7064
A05	0.0233582	7145
A05	0.023791	6999
A05	0.0242236	7110
A05	0.0246563	7140
A05	0.025089	7127
A05	0.0255218	7023
A05	0.0259547	7075
A05	0.0263876	7265
A05	0.0268204	7296
A05	0.0272531	7148
A05	0.0276859	7075
A05	0.0281186	7275
A05	0.0285514	7193
A05	0.0289841	7116
A05	0.029417	7220
A05	0.0298497	7323
A05	0.0302825	7221
A05	0.0307152	7209
A05	0.031148	7369
A05	0.0315807	7318
A05	0.0320134	7463
A05	0.0324463	7385
A05	0.0328789	7451
A05	0.0333118	7429
A05	0.0337446	7476
A05	0.0341773	7534
A05	0.0346102	7426
A05	0.035043	7542
A05	0.0354758	7580
A05	0.0359085	7540
A05	0.0363413	7428
A05	0.0367741	7504
A05	0.0372068	7481
A05	0.0376396	7788
A05	0.0380724	7623
A05	0.0385052	7474
A05	0.0389379	7575
A05	0.0393706	7598
A05	0.0398033	7508
A05	0.0402361	7964
A05	0.0406688	7569
A05	0.0411017	7758
A05	0.0415345	7910
A05	0.0419672	7759
A05	0.0424	7784
A05	0.0428328	7982
A05	0.0432657	7669
A05	0.0436985	7854
A05	0.0441314	7880
A05	0.0445643	7919
A05	0.0449971	7823
A05	0.0454299	7885
A05	0.0458627	7888
A05	0.0462956	7946
A05	0.0467285	7983
A05	0.0471613	7780
A05	0.0475941	7876
A05	0.0480268	7758
A05	0.0484597	8135
A05	0.0488925	8027
A05	0.0493254	7774
A05	0.0497581	7981
A05	0.0501908	8003
A05	0.0506234	8141
A05	0.0510561	7965
A05	0.0514889	8116
A05	0.0519218	8063
A05	0.0523545	8046
A05	0.0527874	8239
A05	0.0532202	8300
A05	0.0536529	8192
A05	0.0540854	8198
A05	0.0545181	8049
A05	0.0549507	8187
A05	0.0553835	8266
A05	0.0558163	8174
A05	0.056249	8111
A05	0.0566817	8197
A05	0.0571143	8219
A05	0.057547	8290
A05	0.0579797	8329
A05	0.0584125	8229
A05	0.0588451	8189
A05	0.0592779	8345
A05	0.0597106	8475
A05	0.0601433	8405
A05	0.060576	8392
A05	0.0610088	8228
A05	0.0614416	8267
A05	0.0618742	8372
A05	0.0623068	8391
A05	0.0627397	8378
A05	0.0631725	8198
A05	0.0636052	8312
A05	0.0640379	8516
A05	0.0644707	8450
A05	0.0649035	8398
A05	0.0653362	8451
A05	0.0657691	8410
A05	0.0662018	8575
A05	0.0666347	8480
A05	0.0670674	8758
A05	0.0675001	8590
A05	0.0679328	8379
A05	0.0683655	8456
A05	0.0687982	8604
A05	0.0692309	8469
A05	0.0696637	8533
A05	0.0700964	8658
A05	0.0705293	8603
A05	0.0709621	8635
A05	0.0713948	8572
A05	0.0718275	8669
A05	0.0722602	8717
A05	0.072693	8823
A05	0.0731257	8622
A05	0.0735583	8738
A05	0.0739911	8787
A05	0.0744238	8634
A05	0.0748566	8611
A05	0.0752893	8707
A05	0.0757219	8674
A05	0.0761545	8702
A05	0.0765872	8669
A05	0.0770199	8668
A05	0.0774527	9009
A05	0.0778855	8698
A06	0.000425	5773
A06	0.000857604	5886
A06	0.00129021	5776
A06	0.00172297	5882
A06	0.00215579	5857
A06	0.00258825	5824
A06	0.00302078	5939
A06	0.00345367	5913
A06	0.00388659	5836
A06	0.00431954	5849
A06	0.00475238	5840
A06	0.0051853	5872
A06	0.00561824	5936
A06	0.00605108	5811
A06	0.00648394	6070
A06	0.00691679	6036
A06	0.00734964	6153
A06	0.00778245	6004
A06	0.00821514	6066
A06	0.00864807	6152
A06	0.00908084	5838
A06	0.00951367	6175
A06	0.00994648	6247
A06	0.0103793	6266
A06	0.0108122	6159
A06	0.0112451	6265
A06	0.0116778	6137
A06	0.0121106	6332
A06	0.0125433	6378
A06	0.012976	6213
A06	0.0134088	6159
A06	0.0138415	6367
A06	0.0142743	6435
A06	0.0147071	6367
A06	0.01514	6286
A06	0.0155727	6366
A06	0.0160055	6690
A06	0.0164382	6533
A06	0.0168711	6218
A06	0.017304	6450
A06	0.0177368	6401
A06	0.0181697	6469
A06	0.0186023	6437
A06	0.0190351	6523
A06	0.0194678	6519
A06	0.0199007	6641
A06	0.0203334	6618
A06	0.0207662	6790
A06	0.0211988	6625
A06	0.0216315	6642
A06	0.0220642	6729
A06	0.022497	6833
A06	0.0229297	6730
A06	0.0233624	6680
A06	0.0237952	6824
A06	0.0242278	6891
A06	0.0246605	6859
A06	0.0250932	6743
A06	0.025526	6896
A06	0.0259589	6898
A06	0.0263918	6951
A06	0.0268246	6784
A06	0.0272573	6883
A06	0.0276901	7045
A06	0.0281228	6833
A06	0.0285556	7099
A06	0.0289883	7077
A06	0.0294212	6939
A06	0.0298539	7026
A06	0.0302866	6955
A06	0.0307194	6909
A06	0.0311522	7301
A06	0.0315849	7146
A06	0.0320176	7116
A06	0.0324505	7045
A06	0.0328831	7093
A06	0.033316	7142
A06	0.0337488	7168
A06	0.0341815	7172
A06	0.0346143	7266
A06	0.0350472	6918
A06	0.03548	7316
A06	0.0359127	7315
A06	0.0363455	7168
A06	0.0367783	7294
A06	0.037211	7316
A06	0.0376438	7425
A06	0.0380766	7425
A06	0.0385094	7252
A06	0.0389421	7396
A06	0.0393748	7287
A06	0.0398075	7328
A06	0.0402403	7640
A06	0.040673	7351
A06	0.0411058	7529
A06	0.0415387	7514
A06	0.0419714	7476
A06	0.0424042	7588
A06	0.042837	7666
A06	0.0432699	7592
A06	0.0437027	7409
A06	0.0441356	7567
A06	0.0445684	7563
A06	0.0450013	7477
A06	0.0454341	7470
A06	0.0458669	7777
A06	0.0462998	7459
A06	0.0467327	7556
A06	0.0471655	7552
A06	0.0475983	7563
A06	0.048031	7723
A06	0.0484639	7786
A06	0.0488967	7661
A06	0.0493296	7588
A06	0.0497623	7709
A06	0.050195	7662
A06	0.0506276	7828
A06	0.0510603	7685
A06	0.0514931	7875
A06	0.051926	7864
A06	0.0523587	7751
A06	0.0527916	7848
A06	0.0532244	7786
A06	0.0536571	7881
A06	0.0540896	7719
A06	0.0545223	7820
A06	0.0549549	7734
A06	0.0553877	7868
A06	0.0558205	7857
A06	0.0562532	7750
A06	0.0566859	7962
A06	0.0571185	7973
A06	0.0575512	7871
A06	0.0579839	7877
A06	0.0584167	8000
A06	0.0588493	7993
A06	0.0592821	7824
A06	0.0597148	8098
A06	0.0601475	7911
A06	0.0605802	7991
A06	0.061013	7980
A06	0.0614457	7937
A06	0.0618784	8038
A06	0.062311	8136
A06	0.0627439	8008
A06	0.0631767	8178
A06	0.0636094	8030
A06	0.064042	8021
A06	0.0644749	8035
A06	0.0649077	7945
A06	0.0653404	8110
A06	0.0657733	8008
A06	0.066206	7968
A06	0.0666389	8010
A06	0.0670716	8105
A06	0.0675043	8113
A06	0.067937	8019
A06	0.0683697	8132
A06	0.0688024	8226
A06	0.0692351	8156
A06	0.0696678	8198
A06	0.0701006	8225
A06	0.0705335	8314
A06	0.0709663	8245
A06	0.071399	8189
A06	0.0718317	8200
A06	0.0722644	8208
A06	0.0726971	7950
A06	0.0731299	7871
A06	0.0735625	7833
A06	0.0739953	7980
A06	0.074428	7859
A06	0.0748607	8020
A06	0.0752935	8111
A06	0.0757261	8186
A06	0.0761587	8102
A06	0.0765914	7953
A06	0.0770241	8056
A06	0.0774569	8035
A06	0.0778897	7993
A07	0.000429132	5138
A07	0.000861748	5355
A07	0.00129436	5212
A07	0.00172711	5328
A07	0.00215993	5528
A07	0.0025924	5531
A07	0.00302492	5505
A07	0.00345781	5430
A07	0.00389072	5317
A07	0.00432367	5286
A07	0.00475652	5426
A07	0.00518944	5216
A07	0.0056224	5525
A07	0.00605522	5337
A07	0.00648808	5454
A07	0.00692094	5436
A07	0.00735378	5453
A07	0.00778659	5382
A07	0.00821928	5392
A07	0.00865221	5501
A07	0.00908499	5651
A07	0.00951781	5508
A07	0.00995063	5531
A07	0.0103835	5463
A07	0.0108164	5450
A07	0.0112492	5540
A07	0.011682	5432
A07	0.0121147	5466
A07	0.0125474	5544
A07	0.0129801	5396
A07	0.0134129	5564
A07	0.0138456	5624
A07	0.0142784	5530
A07	0.0147112	5602
A07	0.0151441	5472
A07	0.0155768	5579
A07	0.0160096	5698
A07	0.0164424	5669
A07	0.0168753	5499
A07	0.0173082	5591
A07	0.0177409	5537
A07	0.0181738	5569
A07	0.0186064	5597
A07	0.0190392	5644
A07	0.019472	5626
A07	0.0199048	5638
A07	0.0203375	5551
A07	0.0207703	5675
A07	0.021203	5571
A07	0.0216356	5717
A07	0.0220684	5796
A07	0.0225011	5833
A07	0.0229338	5763
A07	0.0233666	5743
A07	0.0237993	5641
A07	0.024232	5671
A07	0.0246647	5658
A07	0.0250973	5824
A07	0.0255301	5764
A07	0.0259631	5780
A07	0.0263959	5844
A07	0.0268287	5688
A07	0.0272614	5973
A07	0.0276942	5812
A07	0.028127	5642
A07	0.0285598	5769
A07	0.0289925	5852
A07	0.0294253	5731
A07	0.0298581	5773
A07	0.0302908	5727
A07	0.0307236	5822
A07	0.0311563	5896
A07	0.0315891	5768
A07	0.0320217	5741
A07	0.0324546	5815
A07	0.0328872	5901
A07	0.0333201	5718
A07	0.0337529	5845
A07	0.0341856	5785
A07	0.0346185	5848
A07	0.0350513	5901
A07	0.0354842	5743
A07	0.0359168	5747
A07	0.0363496	6032
A07	0.0367825	5991
A07	0.0372151	5884
A07	0.0376479	5783
A07	0.0380807	5776
A07	0.0385135	5833
A07	0.0389462	5875
A07	0.039379	6025
A07	0.0398116	5946
A07	0.0402444	5816
A07	0.0406772	5794
A07	0.04111	5882
A07	0.0415428	5834
A07	0.0419756	5886
A07	0.0424084	5882
A07	0.0428411	5898
A07	0.043274	5898
A07	0.0437069	5920
A07	0.0441398	5765
A07	0.0445726	6011
A07	0.0450054	5974
A07	0.0454383	6016
A07	0.0458711	5976
A07	0.0463039	5879
A07	0.0467368	5910
A07	0.0471696	5916
A07	0.0476024	6114
A07	0.0480351	5882
A07	0.048468	6008
A07	0.0489009	5959
A07	0.0493337	5847
A07	0.0497664	5941
A07	0.0501991	5868
A07	0.0506317	6025
A07	0.0510645	5875
A07	0.0514972	5994
A07	0.0519301	5926
A07	0.0523629	5893
A07	0.0527958	5870
A07	0.0532285	5883
A07	0.0536612	5856
A07	0.0540937	5947
A07	0.0545264	5878
A07	0.0549591	6221
A07	0.0553919	5992
A07	0.0558246	5805
A07	0.0562573	6044
A07	0.0566901	6027
A07	0.0571227	5924
A07	0.0575553	5841
A07	0.057988	6030
A07	0.0584208	6012
A07	0.0588535	6061
A07	0.0592863	5951
A07	0.0597189	5990
A07	0.0601517	6082
A07	0.0605843	6031
A07	0.0610172	5942
A07	0.0614499	6021
A07	0.0618825	5970
A07	0.0623152	6039
A07	0.062748	6059
A07	0.0631808	5887
A07	0.0636135	5996
A07	0.0640462	6061
A07	0.064479	5995
A07	0.0649119	5978
A07	0.0653446	5877
A07	0.0657775	5975
A07	0.0662101	5982
A07	0.066643	6094
A07	0.0670757	6003
A07	0.0675084	5977
A07	0.0679412	6130
A07	0.0683738	6081
A07	0.0688065	6058
A07	0.0692393	5985
A07	0.069672	6108
A07	0.0701047	6001
A07	0.0705377	5992
A07	0.0709704	5941
A07	0.0714031	5942
A07	0.0718358	5899
A07	0.0722686	6080
A07	0.0727013	5967
A07	0.073134	6058
A07	0.0735667	5985
A07	0.0739995	6040
A07	0.0744322	5998
A07	0.0748649	5879
A07	0.0752977	5927
A07	0.0757303	6170
A07	0.0761629	5897
A07	0.0765955	5899
A07	0.0770283	5942
A07	0.077461	5875
A07	0.0778938	6138
A08	0.000433299	5332
A08	0.000865903	5541
A08	0.00129854	5472
A08	0.00173128	5479
A08	0.0021641	5569
A08	0.00259654	5344
A08	0.0030291	5516
A08	0.00346199	5485
A08	0.00389488	5372
A08	0.00432785	5514
A08	0.00476069	5595
A08	0.00519362	5496
A08	0.00562657	5398
A08	0.0060594	5574
A08	0.00649223	5490
A08	0.0069251	5458
A08	0.00735796	5486
A08	0.00779076	5625
A08	0.00822346	5519
A08	0.00865638	5461
A08	0.00908918	5510
A08	0.00952199	5615
A08	0.00995478	5655
A08	0.0103877	5552
A08	0.0108205	5582
A08	0.0112534	5619
A08	0.0116861	5397
A08	0.0121189	5689
A08	0.0125516	5627
A08	0.0129843	5589
A08	0.0134171	5607
A08	0.0138498	5610
A08	0.0142826	5743
A08	0.0147154	5630
A08	0.0151483	5642
A08	0.015581	5678
A08	0.0160138	5646
A08	0.0164466	5700
A08	0.0168794	5676
A08	0.0173123	5586
A08	0.0177451	5808
A08	0.018178	5709
A08	0.0186106	5702
A08	0.0190434	5698
A08	0.0194761	5816
A08	0.019909	5699
A08	0.0203417	5817
A08	0.0207745	5770
A08	0.0212071	5699
A08	0.0216398	5759
A08	0.0220725	5795
A08	0.0225053	5851
A08	0.022938	5775
A08	0.0233708	5725
A08	0.0238035	5721
A08	0.0242361	5719
A08	0.0246688	5760
A08	0.0251015	5695
A08	0.0255343	5905
A08	0.0259672	5823
A08	0.0264001	5820
A08	0.0268329	5769
A08	0.0272656	5890
A08	0.0276984	5720
A08	0.0281311	5952
A08	0.0285639	5923
A08	0.0289966	5749
A08	0.0294295	5849
A08	0.0298622	5950
A08	0.030295	5780
A08	0.0307277	5858
A08	0.0311605	5877
A08	0.0315933	5961
A08	0.0320259	5945
A08	0.0324588	5801
A08	0.0328914	5941
A08	0.0333243	5884
A08	0.0337571	5935
A08	0.0341898	5905
A08	0.0346227	6044
A08	0.0350555	5800
A08	0.0354884	5953
A08	0.035921	5908
A08	0.0363538	5945
A08	0.0367866	6058
A08	0.0372193	5870
A08	0.0376521	5953
A08	0.0380849	5822
A08	0.0385177	6034
A08	0.0389504	5723
A08	0.0393831	5974
A08	0.0398158	5891
A08	0.0402486	6001
A08	0.0406813	5875
A08	0.0411142	6009
A08	0.041547	6018
A08	0.0419797	5866
A08	0.0424125	5940
A08	0.0428453	5865
A08	0.0432782	6023
A08	0.0437111	5967
A08	0.0441439	5973
A08	0.0445768	5845
A08	0.0450096	6002
A08	0.0454424	5873
A08	0.0458753	6133
A08	0.0463081	5936
A08	0.046741	5954
A08	0.0471738	5893
A08	0.0476066	5905
A08	0.0480393	5911
A08	0.0484722	6092
A08	0.048905	6019
A08	0.0493379	5969
A08	0.0497706	5894
A08	0.0502033	5953
A08	0.0506359	6027
A08	0.0510686	5864
A08	0.0515014	6014
A08	0.0519343	6084
A08	0.052367	5998
A08	0.0527999	6049
A08	0.0532327	6094
A08	0.0536654	6023
A08	0.0540979	5886
A08	0.0545306	6040
A08	0.0549632	6099
A08	0.0553961	5996
A08	0.0558288	6071
A08	0.0562615	6030
A08	0.0566942	6179
A08	0.0571269	5780
A08	0.0575595	5817
A08	0.0579922	6001
A08	0.058425	5872
A08	0.0588576	5812
A08	0.0592904	6056
A08	0.0597231	6051
A08	0.0601558	5926
A08	0.0605885	5863
A08	0.0610214	6155
A08	0.0614541	6018
A08	0.0618867	5889
A08	0.0623193	6134
A08	0.0627522	6002
A08	0.063185	6035
A08	0.0636177	6008
A08	0.0640503	6009
A08	0.0644832	6213
A08	0.064916	6078
A08	0.0653487	5988
A08	0.0657816	6067
A08	0.0662143	5946
A08	0.0666472	5906
A08	0.0670799	5808
A08	0.0675126	5948
A08	0.0679453	6103
A08	0.068378	5991
A08	0.0688107	6004
A08	0.0692434	5866
A08	0.0696761	5944
A08	0.0701089	6034
A08	0.0705418	6052
A08	0.0709746	5906
A08	0.0714073	5935
A08	0.07184	6013
A08	0.0722727	5920
A08	0.0727054	5934
A08	0.0731382	5982
A08	0.0735708	6073
A08	0.0740036	5927
A08	0.0744363	6092
A08	0.0748691	5980
A08	0.0753018	5945
A08	0.0757344	5998
A08	0.076167	6046
A08	0.0765997	5886
A08	0.0770324	5936
A08	0.0774652	5843
A08	0.077898	6055
A09	0.000437477	5097
A09	0.000870093	5328
A09	0.00130272	5267
A09	0.00173549	5417
A09	0.00216826	5231
A09	0.00260073	5137
A09	0.00303328	5270
A09	0.00346617	5227
A09	0.00389907	5230
A09	0.00433204	5272
A09	0.00476488	5356
A09	0.0051978	5361
A09	0.00563076	5226
A09	0.00606359	5257
A09	0.00649642	5254
A09	0.00692928	5233
A09	0.00736215	5314
A09	0.00779495	5327
A09	0.00822763	5306
A09	0.00866057	5288
A09	0.00909337	5348
A09	0.00952618	5373
A09	0.00995897	5362
A09	0.0103918	5420
A09	0.0108247	5360
A09	0.0112576	5501
A09	0.0116903	5337
A09	0.0121231	5441
A09	0.0125558	5526
A09	0.0129885	5393
A09	0.0134213	5411
A09	0.013854	5326
A09	0.0142867	5505
A09	0.0147196	5441
A09	0.0151525	5311
A09	0.0155852	5533
A09	0.016018	5454
A09	0.0164508	5476
A09	0.0168836	5494
A09	0.0173165	5482
A09	0.0177493	5543
A09	0.0181822	5495
A09	0.0186148	5391
A09	0.0190476	5445
A09	0.0194803	5442
A09	0.0199132	5391
A09	0.0203459	5605
A09	0.0207787	5493
A09	0.0212113	5443
A09	0.021644	5654
A09	0.0220767	5560
A09	0.0225095	5419
A09	0.0229422	5581
A09	0.0233749	5475
A09	0.0238077	5577
A09	0.0242403	5482
A09	0.024673	5562
A09	0.0251057	5553
A09	0.0255385	5615
A09	0.0259714	5542
A09	0.0264043	5524
A09	0.0268371	5728
A09	0.0272698	5454
A09	0.0277026	5637
A09	0.0281353	5429
A09	0.0285681	5548
A09	0.0290008	5584
A09	0.0294337	5594
A09	0.0298664	5600
A09	0.0302991	5597
A09	0.0307319	5532
A09	0.0311646	5806
A09	0.0315974	5560
A09	0.0320301	5656
A09	0.032463	5531
A09	0.0328956	5459
A09	0.0333285	5631
A09	0.0337613	5587
A09	0.034194	5682
A09	0.0346268	5634
A09	0.0350597	5632
A09	0.0354925	5669
A09	0.0359252	5603
A09	0.036358	5760
A09	0.0367908	5770
A09	0.0372235	5516
A09	0.0376563	5700
A09	0.0380891	5572
A09	0.0385219	5555
A09	0.0389546	5771
A09	0.0393873	5616
A09	0.03982	5565
A09	0.0402528	5653
A09	0.0406855	5501
A09	0.0411183	5664
A09	0.0415512	5734
A09	0.0419839	5662
A09	0.0424167	5675
A09	0.0428495	5620
A09	0.0432824	5701
A09	0.0437152	5585
A09	0.0441481	5687
A09	0.0445809	5627
A09	0.0450138	5748
A09	0.0454466	5650
A09	0.0458795	5794
A09	0.0463123	5592
A09	0.0467452	5670
A09	0.047178	5758
A09	0.0476107	5701
A09	0.0480435	5566
A09	0.0484764	5541
A09	0.0489092	5797
A09	0.0493421	5733
A09	0.0497748	5590
A09	0.0502075	5592
A09	0.0506401	5816
A09	0.0510728	5621
A09	0.0515056	5733
A09	0.0519384	5634
A09	0.0523712	5596
A09	0.0528041	5528
A09	0.0532369	5650
A09	0.0536696	5678
A09	0.0541021	5713
A09	0.0545348	5670
A09	0.0549674	5625
A09	0.0554002	5808
A09	0.055833	5605
A09	0.0562657	5693
A09	0.0566984	5756
A09	0.057131	5679
A09	0.0575637	5691
A09	0.0579964	5617
A09	0.0584292	5677
A09	0.0588618	5651
A09	0.0592946	5658
A09	0.0597273	5627
A09	0.06016	5641
A09	0.0605927	5677
A09	0.0610255	5474
A09	0.0614582	5625
A09	0.0618909	5640
A09	0.0623235	5777
A09	0.0627564	5508
A09	0.0631892	5621
A09	0.0636219	5558
A09	0.0640545	5688
A09	0.0644874	5637
A09	0.0649202	5660
A09	0.0653529	5536
A09	0.0657858	5720
A09	0.0662185	5605
A09	0.0666514	5571
A09	0.0670841	5597
A09	0.0675168	5670
A09	0.0679495	5705
A09	0.0683822	5608
A09	0.0688149	5577
A09	0.0692476	5557
A09	0.0696803	5634
A09	0.0701131	5550
A09	0.070546	5746
A09	0.0709788	5464
A09	0.0714115	5685
A09	0.0718442	5611
A09	0.0722769	5602
A09	0.0727096	5638
A09	0.0731424	5496
A09	0.073575	5625
A09	0.0740078	5602
A09	0.0744405	5672
A09	0.0748732	5575
A09	0.075306	5415
A09	0.0757386	5618
A09	0.0761712	5555
A09	0.0766039	5440
A09	0.0770366	5419
A09	0.0774693	5704
A09	0.0779022	5484
A10	0.00044162	393
A10	0.000874236	385
A10	0.00130686	394
A10	0.00173963	380
A10	0.00217241	403
A10	0.00260484	395
A10	0.00303742	400
A10	0.00347031	395
A10	0.00390321	379
A10	0.00433619	373
A10	0.00476903	405
A10	0.00520194	389
A10	0.00563491	428
A10	0.00606772	388
A10	0.00650058	380
A10	0.00693343	393
A10	0.00736628	393
A10	0.0077991	393
A10	0.00823178	388
A10	0.0086647	402
A10	0.00909751	369
A10	0.00953032	358
A10	0.00996311	436
A10	0.010396	397
A10	0.0108289	383
A10	0.0112617	412
A10	0.0116944	379
A10	0.0121272	391
A10	0.0125599	362
A10	0.0129926	386
A10	0.0134254	412
A10	0.0138581	390
A10	0.0142909	379
A10	0.0147238	372
A10	0.0151566	381
A10	0.0155893	391
A10	0.0160221	381
A10	0.0164549	377
A10	0.0168878	434
A10	0.0173206	409
A10	0.0177534	377
A10	0.0181863	369
A10	0.0186189	380
A10	0.0190517	391
A10	0.0194845	384
A10	0.0199173	434
A10	0.02035	374
A10	0.0207828	354
A10	0.0212155	348
A10	0.0216481	389
A10	0.0220809	389
A10	0.0225136	385
A10	0.0229463	382
A10	0.0233791	370
A10	0.0238118	410
A10	0.0242445	391
A10	0.0246772	371
A10	0.0251098	431
A10	0.0255426	385
A10	0.0259755	394
A10	0.0264084	392
A10	0.0268412	406
A10	0.0272739	403
A10	0.0277067	398
A10	0.0281394	363
A10	0.0285723	380
A10	0.029005	380
A10	0.0294378	392
A10	0.0298706	416
A10	0.0303033	403
A10	0.0307361	393
A10	0.0311688	393
A10	0.0316016	356
A10	0.0320342	370
A10	0.0324671	387
A10	0.0328997	393
A10	0.0333326	366
A10	0.0337654	371
A10	0.0341981	400
A10	0.034631	395
A10	0.0350638	395
A10	0.0354967	392
A10	0.0359293	416
A10	0.0363621	414
A10	0.036795	342
A10	0.0372276	369
A10	0.0376604	384
A10	0.0380932	415
A10	0.038526	373
A10	0.0389587	394
A10	0.0393914	378
A10	0.0398241	413
A10	0.0402569	346
A10	0.0406897	361
A10	0.0411225	382
A10	0.0415553	372
A10	0.0419881	378
A10	0.0424209	365
A10	0.0428536	373
A10	0.0432865	400
A10	0.0437194	381
A10	0.0441523	376
A10	0.0445851	385
A10	0.0450179	385
A10	0.0454508	428
A10	0.0458836	434
A10	0.0463164	419
A10	0.0467493	382
A10	0.0471821	361
A10	0.0476149	356
A10	0.0480476	369
A10	0.0484805	376
A10	0.0489134	372
A10	0.0493462	363
A10	0.0497789	392
A10	0.0502116	379
A10	0.0506442	406
A10	0.051077	358
A10	0.0515097	393
A10	0.0519426	378
A10	0.0523754	382
A10	0.0528083	363
A10	0.053241	403
A10	0.0536737	372
A10	0.0541062	396
A10	0.0545389	399
A10	0.0549716	367
A10	0.0554044	339
A10	0.0558371	405
A10	0.0562698	360
A10	0.0567026	362
A10	0.0571352	374
A10	0.0575678	370
A10	0.0580005	379
A10	0.0584333	401
A10	0.0588659	382
A10	0.0592988	401
A10	0.0597314	365
A10	0.0601642	384
A10	0.0605968	416
A10	0.0610297	415
A10	0.0614624	361
A10	0.0618951	402
A10	0.0623277	388
A10	0.0627605	406
A10	0.0631933	367
A10	0.063626	396
A10	0.0640587	390
A10	0.0644915	377
A10	0.0649244	389
A10	0.0653571	378
A10	0.0657899	358
A10	0.0662226	386
A10	0.0666555	415
A10	0.0670882	380
A10	0.0675209	345
A10	0.0679537	367
A10	0.0683863	370
A10	0.068819	416
A10	0.0692518	401
A10	0.0696845	382
A10	0.0701172	377
A10	0.0705502	354
A10	0.0709829	375
A10	0.0714156	403
A10	0.0718483	353
A10	0.0722811	367
A10	0.0727138	393
A10	0.0731465	382
A10	0.0735792	365
A10	0.074012	381
A10	0.0744447	350
A10	0.0748774	381
A10	0.0753102	373
A10	0.0757427	379
A10	0.0761753	365
A10	0.076608	376
A10	0.0770408	406
A10	0.0774735	357
A10	0.0779063	362
A11	0.000445775	398
A11	0.000878403	425
A11	0.00131103	387
A11	0.00174378	359
A11	0.00217657	423
A11	0.00260898	391
A11	0.00304159	430
A11	0.00347447	363
A11	0.00390737	394
A11	0.00434037	388
A11	0.00477319	412
A11	0.00520611	387
A11	0.00563907	397
A11	0.00607189	408
A11	0.00650475	410
A11	0.00693758	379
A11	0.00737045	371
A11	0.00780326	346
A11	0.00823594	371
A11	0.00866887	369
A11	0.00910169	386
A11	0.00953448	390
A11	0.00996728	379
A11	0.0104002	398
A11	0.0108331	393
A11	0.0112659	406
A11	0.0116986	398
A11	0.0121314	409
A11	0.0125641	370
A11	0.0129968	358
A11	0.0134296	367
A11	0.0138623	387
A11	0.0142951	377
A11	0.0147279	395
A11	0.0151608	400
A11	0.0155935	401
A11	0.0160263	406
A11	0.0164591	389
A11	0.0168919	411
A11	0.0173248	366
A11	0.0177576	368
A11	0.0181905	357
A11	0.0186231	386
A11	0.0190559	366
A11	0.0194886	382
A11	0.0199215	417
A11	0.0203542	378
A11	0.020787	421
A11	0.0212196	383
A11	0.0216523	357
A11	0.022085	369
A11	0.0225178	383
A11	0.0229505	380
A11	0.0233833	367
A11	0.023816	338
A11	0.0242486	403
A11	0.0246813	371
A11	0.025114	388
A11	0.0255468	428
A11	0.0259797	400
A11	0.0264126	376
A11	0.0268454	402
A11	0.0272781	417
A11	0.0277109	376
A11	0.0281436	420
A11	0.0285764	388
A11	0.0290091	370
A11	0.029442	402
A11	0.0298747	413
A11	0.0303074	380
A11	0.0307402	391
A11	0.0311729	373
A11	0.0316057	401
A11	0.0320384	384
A11	0.0324713	347
A11	0.0329039	368
A11	0.0333368	366
A11	0.0337696	382
A11	0.0342023	359
A11	0.0346351	367
A11	0.035068	356
A11	0.0355008	370
A11	0.0359335	428
A11	0.0363663	419
A11	0.0367991	382
A11	0.0372318	378
A11	0.0376646	376
A11	0.0380974	374
A11	0.0385302	372
A11	0.0389629	359
A11	0.0393956	383
A11	0.0398283	390
A11	0.0402611	382
A11	0.0406938	378
A11	0.0411267	408
A11	0.0415595	372
A11	0.0419922	383
A11	0.042425	368
A11	0.0428578	420
A11	0.0432907	385
A11	0.0437236	397
A11	0.0441564	377
A11	0.0445893	416
A11	0.0450221	372
A11	0.0454549	394
A11	0.0458878	403
A11	0.0463206	365
A11	0.0467535	370
A11	0.0471863	366
A11	0.047619	365
A11	0.0480518	405
A11	0.0484847	385
A11	0.0489175	390
A11	0.0493504	401
A11	0.0497831	406
A11	0.0502158	370
A11	0.0506484	371
A11	0.0510811	377
A11	0.0515139	399
A11	0.0519468	367
A11	0.0523795	380
A11	0.0528124	395
A11	0.0532452	370
A11	0.0536779	375
A11	0.0541104	401
A11	0.0545431	376
A11	0.0549757	376
A11	0.0554086	426
A11	0.0558413	384
A11	0.056274	369
A11	0.0567067	348
A11	0.0571393	433
A11	0.057572	415
A11	0.0580047	395
A11	0.0584375	398
A11	0.0588701	378
A11	0.0593029	360
A11	0.0597356	344
A11	0.0601683	398
A11	0.060601	376
A11	0.0610338	371
A11	0.0614665	415
A11	0.0618992	364
A11	0.0623318	411
A11	0.0627647	382
A11	0.0631975	362
A11	0.0636302	372
A11	0.0640629	390
A11	0.0644957	395
A11	0.0649285	410
A11	0.0653612	425
A11	0.0657941	365
A11	0.0662268	391
A11	0.0666597	392
A11	0.0670924	373
A11	0.0675251	400
A11	0.0679578	395
A11	0.0683905	380
A11	0.0688232	367
A11	0.0692559	372
A11	0.0696886	374
A11	0.0701214	411
A11	0.0705543	392
A11	0.0709871	349
A11	0.0714198	375
A11	0.0718525	411
A11	0.0722853	371
A11	0.0727179	367
A11	0.0731507	384
A11	0.0735833	398
A11	0.0740161	367
A11	0.0744489	404
A11	0.0748816	403
A11	0.0753143	362
A11	0.0757469	371
A11	0.0761795	360
A11	0.0766122	411
A11	0.0770449	389
A11	0.0774777	377
A11	0.0779105	403
A12	0.000449965	409
A12	0.000882604	387
A12	0.00131523	393
A12	0.001748	371
A12	0.00218078	451
A12	0.00261315	389
A12	0.00304579	387
A12	0.00347866	391
A12	0.00391159	400
A12	0.00434458	390
A12	0.0047774	408
A12	0.00521031	397
A12	0.00564329	413
A12	0.00607609	410
A12	0.00650894	362
A12	0.00694179	380
[truncated: 15,563 more rows]
[truncated: 1 more columns]

[truncated: 34 more sheets: Figure 4b, Figure 4c, Figure 4d-1 , Figure 4d-2 , Figure 4d, Figure 4e , Figure 4f-1 , Figure 4f-2--, Figure 4f , Figure 4g-1, Figure 4g-2, Figure 4-3, Figure 4g-4, Figure 4g-5--, figure 4g, Supplementary Figure 1, Supplementary Figure 4b-c, Supplementary Figure 5a-1, Supplementary Figure 5a-2, Supplementary Figure 5a-3 …]
